# Supplementary material for: Crystal structure of bis­[1,3-bis­(di­phenyl­phosphan­yl)propane-κ2 P,P′]platinum(II) dichloride chloro­form penta­solvate
Source: Acta Crystallogr E Crystallogr Commun. 2015 Jan 28;71(Pt 2):m37. doi: 10.1107/S205698901500136X (PMC4384563; doi:10.1107/S205698901500136X)
Supplement: Supplementary file 1 [file e-71-00m37-sup1.cif]

##############################################################################
#                                                                            #
# This CIF contains the data in a paper accepted for publication in          #
# Acta Crystallographica Section E. It conforms to the requirements of       #
# Notes for Authors for Acta Crystallographica Section E, and has been       #
# peer reviewed under the auspices of the IUCr Commission on Journals.       #
#                                                                            #
# Full details of the Crystallographic Information File format               #
# are given in the paper "The Crystallographic Information File (CIF):       #
# a New Standard Archive File for Crystallography" by S. R. Hall, F. H.      #
# Allen and I. D. Brown [Acta Cryst. (1991), A47, 655-685].                  #
#                                                                            #
# The current version of the core CIF dictionary is obtainable from          #
# ftp://ftp.iucr.org/pub/cif_core.dic.                                       #
#                                                                            #
# Software is freely available for graphical display of the structure(s)     #
# in this CIF. For information consult the CIF software page                 #
# http://www.iucr.org/resources/cif/software.                                #
#                                                                            #
# This file may be used for bona fide research purposes within the           #
# scientific community so long as proper attribution is given to the journal # 
# article from which it was obtained.                                        #
#                                                                            #
##############################################################################
data_I
_audit_creation_method     SHELXL-97
_journal_data_validation_number     ?
_journal_date_recd_electronic     2014-10-20
_journal_date_accepted     2015-01-21
_journal_name_full     'Acta Crystallographica, Section E'
_journal_year     2015
_journal_volume     71
_journal_issue      2
_journal_page_first     m37
_journal_page_last     m37
_journal_paper_category     HM
_journal_paper_doi     10.1107/S205698901500136X
_journal_coeditor_code     GG2144
_publ_contact_author_name     'Sarah Hoyte'
_publ_contact_author_address
;
School of Chemical and Physical Sciences
Victoria University of Wellington
Wellington
New Zealand
;
_publ_contact_author_email     sarah.hoyte@vuw.ac.nz
_publ_contact_author_fax     '+64 4 463 5241'
_publ_contact_author_phone     '+64 4 463 5335'
_publ_section_title
;
Crystal structure of
bis[1,3-bis(diphenylphosphanyl)propane-\k^2^<i>P</i>,<i>P</i>']platinum(II)
dichloride chloroform pentasolvate
;
_publ_section_title_footnote     .
loop_
    _publ_author_name
    'Anderson, Bradley G.'
    'Hoyte, Sarah A.'
    'Spencer, John L.'
loop_
    _publ_author_footnote
;
School of Chemical and Physical Sciences
Victoria University of Wellington
Wellington
New Zealand
;
    'Spencer, John L.'
loop_
    _publ_author_address
;
School of Chemical and Physical Sciences
Victoria University of Wellington
Wellington
New Zealand
;
;
School of Chemical and Physical Sciences
Victoria University of Wellington
Wellington
New Zealand
;
;
School of Chemical and Physical Sciences
Victoria University of Wellington
Wellington
New Zealand
;
_chemical_name_systematic
;
Bis[1,3-bis(diphenylphosphanyl)propane-\k^2^<i>P</i>,<i>P</i>']platinum(II)
dichloride chloroform pentasolvate
;
_chemical_name_common     ?
_chemical_formula_moiety     'C54 H52 P4 Pt 2+, 2(Cl -), 5(C H Cl3)'
_chemical_formula_sum     'C59 H57 Cl17 P4 Pt'
_chemical_formula_iupac     '[Pt (C27 H26 P2)2] Cl2, 5C H Cl3'
_chemical_formula_weight     1687.67
_chemical_melting_point     ?
_symmetry_cell_setting     orthorhombic
_symmetry_space_group_name_H-M     'P c c n'
_symmetry_space_group_name_Hall     '-P 2ab 2ac'
loop_
    _space_group_symop_id
    _space_group_symop_operation_xyz
    1 'x, y, z'
    2 '-x+1/2, -y+1/2, z'
    3 '-x, y+1/2, -z+1/2'
    4 'x+1/2, -y, -z+1/2'
    5 '-x, -y, -z'
    6 'x-1/2, y-1/2, -z'
    7 'x, -y-1/2, z-1/2'
    8 '-x-1/2, y, z-1/2'
_cell_length_a     26.2042(9)
_cell_length_b     15.3120(5)
_cell_length_c     16.7930(5)
_cell_angle_alpha     90.00
_cell_angle_beta     90.00
_cell_angle_gamma     90.00
_cell_volume     6738.0(4)
_cell_formula_units_Z     4
_cell_measurement_reflns_used     9982
_cell_measurement_theta_min     2.43
_cell_measurement_theta_max     30.52
_cell_measurement_temperature     160(2)
_exptl_crystal_description     block
_exptl_crystal_colour     colourless
_exptl_crystal_size_max     0.6
_exptl_crystal_size_mid     0.38
_exptl_crystal_size_min     0.28
_exptl_crystal_density_diffrn     1.664
_exptl_crystal_density_meas     ?
_exptl_crystal_density_method     'not measured'
_exptl_crystal_F_000     3352.00
_exptl_absorpt_coefficient_mu     2.890
_exptl_absorpt_correction_type     multi-scan
_exptl_absorpt_process_details
;
(SADABS; Bruker, 2007)
;
_exptl_absorpt_correction_T_min     0.5619
_exptl_absorpt_correction_T_max     0.7461
_diffrn_ambient_temperature     160(2)
_diffrn_radiation_type     MoK\a
_diffrn_radiation_wavelength     0.71073
_diffrn_radiation_monochromator     graphite
_diffrn_measurement_device_type     'Bruker APEXII CCD'
_diffrn_measurement_method     '\f and \w scans'
_diffrn_detector_area_resol_mean     ?
_diffrn_reflns_number     179974
_diffrn_reflns_av_R_equivalents     0.0627
_diffrn_reflns_av_sigmaI/netI     0.0263
_diffrn_reflns_theta_min     2.378
_diffrn_reflns_theta_max     30.605
_diffrn_reflns_theta_full     25.000
_diffrn_measured_fraction_theta_max     0.996
_diffrn_measured_fraction_theta_full     0.997
_diffrn_reflns_limit_h_min     -37
_diffrn_reflns_limit_h_max     37
_diffrn_reflns_limit_k_min     -21
_diffrn_reflns_limit_k_max     21
_diffrn_reflns_limit_l_min     -23
_diffrn_reflns_limit_l_max     24
_diffrn_standards_number     ?
_diffrn_standards_interval_count     ?
_diffrn_standards_interval_time     ?
_diffrn_standards_decay_%     ?
_refine_special_details
;
Refinement of <i>F</i>^2^ against ALL reflections. The weighted <i>R</i>-factor
<i>wR</i> and goodness of fit <i>S</i> are based on <i>F</i>^2^, conventional
<i>R</i>-factors <i>R</i> are based on <i>F</i>, with <i>F</i> set to zero for
negative <i>F</i>^2^. The threshold expression of <i>F</i>^2^ >
\s(<i>F</i>^2^) is used only for calculating <i>R</i>-factors(gt) <i>etc</i>.
and is not relevant to the choice of reflections for refinement.
<i>R</i>-factors based on <i>F</i>^2^ are statistically about twice as large
as those based on <i>F</i>, and <i>R</i>- factors based on ALL data will be
even larger.
;
_reflns_number_total     10325
_reflns_number_gt     7580
_reflns_threshold_expression     I>2\s(I)
_refine_ls_structure_factor_coef     Fsqd
_refine_ls_matrix_type     full
_refine_ls_R_factor_all     0.0602
_refine_ls_R_factor_gt     0.0373
_refine_ls_wR_factor_gt     0.0661
_refine_ls_wR_factor_ref     0.0728
_refine_ls_goodness_of_fit_ref     1.195
_refine_ls_restrained_S_all     1.195
_refine_ls_number_reflns     10325
_refine_ls_number_parameters     385
_refine_ls_number_restraints     0
_refine_ls_hydrogen_treatment     constr
_refine_ls_weighting_scheme     calc
_refine_ls_weighting_details
                'w=1/[\s^2^(Fo^2^)+(0.0P)^2^+21.8210P] where P=(Fo^2^+2Fc^2^)/3'
_atom_sites_solution_hydrogens     geom
_atom_sites_solution_primary     direct
_atom_sites_solution_secondary     difmap
_refine_ls_shift/su_max     0.001
_refine_ls_shift/su_mean     0.000
_refine_diff_density_max     0.733
_refine_diff_density_min     -0.974
_refine_ls_extinction_method     none
_refine_ls_extinction_coef     ?
loop_
    _atom_type_symbol
    _atom_type_description
    _atom_type_scat_dispersion_real
    _atom_type_scat_dispersion_imag
    _atom_type_scat_source
    C C 0.0033 0.0016 'International Tables Vol C Tables 4.2.6.8 and 6.1.1.4'
    H H 0.0000 0.0000 'International Tables Vol C Tables 4.2.6.8 and 6.1.1.4'
    P P 0.1023 0.0942 'International Tables Vol C Tables 4.2.6.8 and 6.1.1.4'
    Cl Cl 0.1484 0.1585 'International Tables Vol C Tables 4.2.6.8 and 6.1.1.4'
    Pt Pt -1.7033 8.3905 'International Tables Vol C Tables 4.2.6.8 and 6.1.1.4'
_computing_data_collection
;
APEX2 (Bruker, 2007)
;
_computing_cell_refinement
;
SAINT (Bruker, 2007)
;
_computing_data_reduction
;
SAINT (Bruker, 2007)
;
_computing_structure_solution
;
SHELXS97 (Sheldrick, 2008)
;
_computing_structure_refinement
;
SHELXL97 (Sheldrick, 2015)
;
_computing_molecular_graphics
;
Mercury (Macrae <i>et al.</i>, 2008)
;
_computing_publication_material
;
SHELXL97 (Sheldrick, 2008)
;
loop_
    _atom_site_type_symbol
    _atom_site_label
    _atom_site_fract_x
    _atom_site_fract_y
    _atom_site_fract_z
    _atom_site_U_iso_or_equiv
    _atom_site_adp_type
    _atom_site_calc_flag
    _atom_site_occupancy
    _atom_site_disorder_assembly
    _atom_site_disorder_group
    Pt Pt1 0.5000 0.0000 0.0000 0.01283(4) Uani d 1 . .
    P P2 0.49876(3) 0.10087(5) 0.10661(4) 0.01623(14) Uani d 1 . .
    P P1 0.48568(3) -0.11136(5) 0.09623(4) 0.01524(15) Uani d 1 . .
    C C4 0.41837(12) -0.1208(2) 0.11952(18) 0.0178(6) Uani d 1 . .
    C C3 0.52924(13) 0.0645(2) 0.19883(18) 0.0210(6) Uani d 1 . .
    H H3A 0.5648 0.0519 0.1875 0.025 Uiso calc 1 . .
    H H3B 0.5284 0.1123 0.2367 0.025 Uiso calc 1 . .
    C C18 0.53826(15) 0.3596(2) 0.1019(2) 0.0278(8) Uani d 1 . .
    H H18 0.5219 0.4133 0.1061 0.033 Uiso calc 1 . .
    C C1 0.51746(13) -0.0980(2) 0.19268(17) 0.0194(6) Uani d 1 . .
    H H1A 0.5082 -0.1472 0.2261 0.023 Uiso calc 1 . .
    H H1B 0.5540 -0.1009 0.1841 0.023 Uiso calc 1 . .
    C C21 0.58744(13) 0.1990(2) 0.0910(2) 0.0234(7) Uani d 1 . .
    H H21 0.6040 0.1453 0.0886 0.028 Uiso calc 1 . .
    C C2 0.50582(13) -0.0150(2) 0.23790(17) 0.0211(7) Uani d 1 . .
    H H2A 0.5188 -0.0202 0.2918 0.025 Uiso calc 1 . .
    H H2B 0.4691 -0.0074 0.2410 0.025 Uiso calc 1 . .
    C C9 0.40155(13) -0.1654(2) 0.18772(19) 0.0219(7) Uani d 1 . .
    H H9 0.4251 -0.1879 0.2237 0.026 Uiso calc 1 . .
    C C22 0.43463(13) 0.1321(2) 0.13539(19) 0.0203(6) Uani d 1 . .
    C C14 0.49389(16) -0.3787(2) 0.0796(2) 0.0299(8) Uani d 1 . .
    H H14 0.4719 -0.4262 0.0833 0.036 Uiso calc 1 . .
    C C5 0.38263(13) -0.0870(2) 0.0673(2) 0.0239(7) Uani d 1 . .
    H H5 0.3934 -0.0568 0.0222 0.029 Uiso calc 1 . .
    C C8 0.34994(14) -0.1758(3) 0.2012(2) 0.0294(8) Uani d 1 . .
    H H8 0.3389 -0.2057 0.2461 0.035 Uiso calc 1 . .
    C C16 0.53416(12) 0.2026(2) 0.09712(18) 0.0183(6) Uani d 1 . .
    C C19 0.59096(16) 0.3563(3) 0.0944(2) 0.0316(8) Uani d 1 . .
    H H19 0.6099 0.4077 0.0932 0.038 Uiso calc 1 . .
    C C17 0.50980(13) 0.2833(2) 0.10331(18) 0.0217(7) Uani d 1 . .
    H H17 0.4745 0.2859 0.1084 0.026 Uiso calc 1 . .
    C C11 0.56005(14) -0.2376(2) 0.0705(2) 0.0251(7) Uani d 1 . .
    H H11 0.5824 -0.1905 0.0679 0.030 Uiso calc 1 . .
    C C10 0.50772(13) -0.22317(19) 0.07887(17) 0.0189(6) Uani d 1 . .
    C C6 0.33060(14) -0.0978(3) 0.0817(2) 0.0352(9) Uani d 1 . .
    H H6 0.3068 -0.0752 0.0463 0.042 Uiso calc 1 . .
    C C12 0.57854(16) -0.3223(3) 0.0660(2) 0.0326(9) Uani d 1 . .
    H H12 0.6134 -0.3320 0.0598 0.039 Uiso calc 1 . .
    C C15 0.47444(14) -0.2942(2) 0.08337(18) 0.0214(7) Uani d 1 . .
    H H15 0.4395 -0.2852 0.0888 0.026 Uiso calc 1 . .
    C C23 0.39470(13) 0.1199(2) 0.0827(2) 0.0236(7) Uani d 1 . .
    H H23 0.4008 0.0938 0.0336 0.028 Uiso calc 1 . .
    C C20 0.61522(15) 0.2762(2) 0.0886(2) 0.0291(8) Uani d 1 . .
    H H20 0.6505 0.2741 0.0830 0.035 Uiso calc 1 . .
    C C7 0.31462(15) -0.1420(3) 0.1484(2) 0.0352(9) Uani d 1 . .
    H H7 0.2799 -0.1492 0.1581 0.042 Uiso calc 1 . .
    C C13 0.54565(17) -0.3923(3) 0.0706(2) 0.0350(9) Uani d 1 . .
    H H13 0.5583 -0.4489 0.0676 0.042 Uiso calc 1 . .
    C C26 0.37622(16) 0.1975(3) 0.2287(3) 0.0365(9) Uani d 1 . .
    H H26 0.3698 0.2235 0.2778 0.044 Uiso calc 1 . .
    C C24 0.34563(15) 0.1462(3) 0.1022(3) 0.0343(9) Uani d 1 . .
    H H24 0.3189 0.1377 0.0665 0.041 Uiso calc 1 . .
    C C27 0.42495(15) 0.1714(3) 0.2095(2) 0.0288(8) Uani d 1 . .
    H H27 0.4515 0.1798 0.2455 0.035 Uiso calc 1 . .
    C C25 0.33674(16) 0.1853(3) 0.1753(3) 0.0414(10) Uani d 1 . .
    H H25 0.3039 0.2034 0.1885 0.050 Uiso calc 1 . .
    Cl Cl1 0.35882(4) 0.04388(8) -0.11105(5) 0.0380(2) Uani d 1 . .
    Cl Cl3B 0.31059(4) 0.01417(7) 0.32358(6) 0.0371(2) Uani d 1 . .
    Cl Cl2A 0.21666(4) 0.05178(8) 0.17673(6) 0.0434(3) Uani d 1 . .
    Cl Cl2B 0.24294(5) -0.13417(8) 0.34282(7) 0.0475(3) Uani d 1 . .
    Cl Cl3A 0.14625(5) -0.09321(7) 0.16878(7) 0.0430(2) Uani d 1 . .
    Cl Cl1A 0.11366(4) 0.07947(8) 0.12128(7) 0.0447(3) Uani d 1 . .
    Cl Cl1B 0.29044(4) -0.05640(10) 0.48005(6) 0.0523(3) Uani d 1 . .
    C C1B 0.26446(14) -0.0355(3) 0.3849(2) 0.0328(8) Uani d 1 . .
    H H1BA 0.2354 0.0042 0.3907 0.039 Uiso calc 1 . .
    C C1A 0.15290(14) 0.0195(3) 0.1870(2) 0.0304(8) Uani d 1 . .
    H H1AA 0.1420 0.0315 0.2417 0.036 Uiso calc 1 . .
    C C1C 0.2657(3) 0.2740(5) 0.4313(4) 0.0282(15) Uani d 0.5 A -1
    H H1C 0.2954 0.3115 0.4218 0.034 Uiso calc 0.5 A -1
    Cl Cl3C 0.23595(11) 0.2360(3) 0.34548(14) 0.0622(9) Uani d 0.5 A -1
    Cl Cl1C 0.2171(5) 0.3222(11) 0.4886(6) 0.076(3) Uani d 0.5 A -1
    Cl Cl2C 0.2802(3) 0.1693(9) 0.4893(3) 0.0494(17) Uani d 0.5 A -1
loop_
    _atom_site_aniso_label
    _atom_site_aniso_U_11
    _atom_site_aniso_U_22
    _atom_site_aniso_U_33
    _atom_site_aniso_U_12
    _atom_site_aniso_U_13
    _atom_site_aniso_U_23
    Pt1 0.01516(6) 0.01052(6) 0.01280(6) 0.00000(7) 0.00067(6) 0.00078(6)
    P2 0.0207(4) 0.0126(3) 0.0154(3) -0.0020(3) 0.0032(3) -0.0003(3)
    P1 0.0192(4) 0.0124(3) 0.0141(3) 0.0011(3) 0.0022(3) 0.0021(3)
    C4 0.0193(15) 0.0149(15) 0.0190(14) -0.0017(12) 0.0029(11) -0.0026(11)
    C3 0.0254(17) 0.0203(16) 0.0174(14) -0.0028(13) -0.0029(12) 0.0006(12)
    C18 0.044(2) 0.0149(16) 0.0248(17) -0.0045(15) 0.0073(15) -0.0037(13)
    C1 0.0232(15) 0.0188(15) 0.0163(13) 0.0000(13) -0.0023(11) 0.0029(11)
    C21 0.0261(17) 0.0215(17) 0.0227(15) -0.0029(14) -0.0008(13) 0.0006(13)
    C2 0.0278(18) 0.0213(17) 0.0141(12) -0.0034(13) -0.0035(12) 0.0021(10)
    C9 0.0237(17) 0.0212(16) 0.0208(15) 0.0015(13) 0.0028(12) 0.0020(12)
    C22 0.0258(17) 0.0141(15) 0.0211(15) -0.0009(13) 0.0056(12) 0.0026(12)
    C14 0.049(2) 0.0157(15) 0.0253(16) -0.0002(16) 0.0086(16) 0.0042(12)
    C5 0.0250(17) 0.0251(18) 0.0216(15) -0.0006(14) -0.0015(13) 0.0039(13)
    C8 0.0276(19) 0.033(2) 0.0280(17) -0.0057(16) 0.0099(14) -0.0017(15)
    C16 0.0240(16) 0.0164(15) 0.0146(13) -0.0049(12) 0.0009(11) -0.0003(11)
    C19 0.043(2) 0.0238(18) 0.0276(17) -0.0149(17) 0.0017(16) -0.0028(15)
    C17 0.0293(19) 0.0170(15) 0.0188(14) 0.0002(13) 0.0070(12) 0.0005(11)
    C11 0.0303(19) 0.0194(17) 0.0255(16) 0.0025(14) 0.0090(14) 0.0037(13)
    C10 0.0283(19) 0.0106(13) 0.0179(13) 0.0016(12) 0.0056(12) 0.0030(10)
    C6 0.0229(18) 0.046(2) 0.036(2) 0.0016(17) -0.0060(15) 0.0019(18)
    C12 0.034(2) 0.0257(19) 0.038(2) 0.0122(16) 0.0134(16) 0.0076(16)
    C15 0.0292(18) 0.0194(16) 0.0156(14) 0.0002(13) 0.0032(12) 0.0016(12)
    C23 0.0254(17) 0.0175(16) 0.0280(17) 0.0003(13) 0.0041(13) 0.0015(13)
    C20 0.0284(19) 0.0282(19) 0.0307(18) -0.0084(15) -0.0007(15) 0.0007(15)
    C7 0.0206(18) 0.043(2) 0.042(2) -0.0021(17) 0.0045(16) -0.0016(18)
    C13 0.053(3) 0.0189(18) 0.0335(19) 0.0140(18) 0.0129(17) 0.0048(15)
    C26 0.037(2) 0.033(2) 0.039(2) 0.0013(18) 0.0192(18) -0.0097(17)
    C24 0.0241(19) 0.031(2) 0.047(2) -0.0007(16) 0.0024(17) 0.0015(18)
    C27 0.031(2) 0.031(2) 0.0245(16) -0.0018(16) 0.0088(14) -0.0058(14)
    C25 0.027(2) 0.035(2) 0.063(3) 0.0041(17) 0.018(2) -0.001(2)
    Cl1 0.0287(5) 0.0622(7) 0.0231(4) -0.0202(5) -0.0050(3) 0.0069(4)
    Cl3B 0.0336(5) 0.0431(6) 0.0346(5) 0.0032(4) 0.0003(4) 0.0038(4)
    Cl2A 0.0321(5) 0.0565(7) 0.0417(5) -0.0104(5) -0.0056(4) 0.0056(5)
    Cl2B 0.0446(6) 0.0378(6) 0.0602(7) -0.0017(5) 0.0086(5) -0.0088(5)
    Cl3A 0.0497(6) 0.0355(6) 0.0437(5) -0.0053(5) -0.0016(5) 0.0020(4)
    Cl1A 0.0346(5) 0.0484(7) 0.0510(6) 0.0033(5) -0.0021(5) 0.0146(5)
    Cl1B 0.0340(5) 0.0915(10) 0.0314(5) 0.0023(6) 0.0049(4) 0.0052(5)
    C1B 0.0246(19) 0.038(2) 0.0358(19) 0.0078(16) 0.0004(15) -0.0033(17)
    C1A 0.031(2) 0.038(2) 0.0219(16) -0.0022(16) 0.0035(14) 0.0008(14)
    C1C 0.024(4) 0.030(4) 0.030(3) 0.000(3) -0.004(3) -0.001(3)
    Cl3C 0.071(3) 0.073(3) 0.0421(11) 0.0157(19) -0.0230(11) -0.0151(14)
    Cl1C 0.079(6) 0.076(5) 0.074(5) 0.046(4) 0.006(4) -0.009(3)
    Cl2C 0.045(3) 0.076(4) 0.027(2) 0.041(3) 0.0020(18) 0.005(2)
_geom_special_details
;
All e.s.d.'s (except the e.s.d. in the dihedral angle between two l.s. planes)
are estimated using the full covariance matrix. The cell e.s.d.'s are taken
into account individually in the estimation of e.s.d.'s in distances, angles
and torsion angles; correlations between e.s.d.'s in cell parameters are only
used when they are defined by crystal symmetry. An approximate (isotropic)
treatment of cell e.s.d.'s is used for estimating e.s.d.'s involving l.s.
planes.
;
loop_
    _geom_bond_atom_site_label_1
    _geom_bond_atom_site_label_2
    _geom_bond_site_symmetry_2
    _geom_bond_distance
    _geom_bond_publ_flag
    Pt1 P2 . 2.3648(7) ?
    Pt1 P2 5_655 2.3648(7) ?
    Pt1 P1 . 2.3790(8) ?
    Pt1 P1 5_655 2.3790(8) ?
    P2 C3 . 1.829(3) ?
    P2 C22 . 1.813(3) ?
    P2 C16 . 1.820(3) ?
    P1 C4 . 1.812(3) ?
    P1 C1 . 1.833(3) ?
    P1 C10 . 1.830(3) ?
    C4 C9 . 1.404(4) ?
    C4 C5 . 1.384(5) ?
    C3 C2 . 1.513(4) ?
    C18 C19 . 1.388(5) ?
    C18 C17 . 1.387(5) ?
    C1 C2 . 1.512(4) ?
    C21 C16 . 1.401(5) ?
    C21 C20 . 1.390(5) ?
    C9 C8 . 1.380(5) ?
    C22 C23 . 1.382(5) ?
    C22 C27 . 1.405(5) ?
    C14 C15 . 1.391(5) ?
    C14 C13 . 1.381(6) ?
    C5 C6 . 1.395(5) ?
    C8 C7 . 1.381(6) ?
    C16 C17 . 1.395(4) ?
    C19 C20 . 1.385(5) ?
    C11 C10 . 1.396(5) ?
    C11 C12 . 1.387(5) ?
    C10 C15 . 1.396(4) ?
    C6 C7 . 1.374(6) ?
    C12 C13 . 1.377(6) ?
    C23 C24 . 1.386(5) ?
    C26 C27 . 1.376(5) ?
    C26 C25 . 1.382(6) ?
    C24 C25 . 1.386(6) ?
    Cl3B C1B . 1.761(4) ?
    Cl2A C1A . 1.751(4) ?
    Cl2B C1B . 1.760(4) ?
    Cl3A C1A . 1.761(4) ?
    Cl1A C1A . 1.766(4) ?
    Cl1B C1B . 1.765(4) ?
    C1C Cl3C . 1.739(7) ?
    C1C Cl1C . 1.759(13) ?
    C1C Cl2C . 1.914(14) ?
loop_
    _geom_angle_atom_site_label_1
    _geom_angle_atom_site_label_2
    _geom_angle_atom_site_label_3
    _geom_angle_site_symmetry_1
    _geom_angle_site_symmetry_3
    _geom_angle
    _geom_angle_publ_flag
    P2 Pt1 P2 . 5_655 180.0 ?
    P2 Pt1 P1 5_655 . 92.77(3) ?
    P2 Pt1 P1 . . 87.23(3) ?
    P2 Pt1 P1 . 5_655 92.77(3) ?
    P2 Pt1 P1 5_655 5_655 87.23(3) ?
    P1 Pt1 P1 5_655 . 180.0 ?
    C3 P2 Pt1 . . 115.85(11) ?
    C22 P2 Pt1 . . 112.76(11) ?
    C22 P2 C3 . . 105.04(15) ?
    C22 P2 C16 . . 105.67(15) ?
    C16 P2 Pt1 . . 119.06(10) ?
    C16 P2 C3 . . 96.45(15) ?
    C4 P1 Pt1 . . 110.94(11) ?
    C4 P1 C1 . . 105.09(15) ?
    C4 P1 C10 . . 105.47(15) ?
    C1 P1 Pt1 . . 116.67(11) ?
    C10 P1 Pt1 . . 120.83(10) ?
    C10 P1 C1 . . 95.82(15) ?
    C9 C4 P1 . . 121.3(3) ?
    C5 C4 P1 . . 119.5(2) ?
    C5 C4 C9 . . 119.1(3) ?
    C2 C3 P2 . . 115.8(2) ?
    C17 C18 C19 . . 120.4(3) ?
    C2 C1 P1 . . 116.5(2) ?
    C20 C21 C16 . . 119.4(3) ?
    C1 C2 C3 . . 112.1(3) ?
    C8 C9 C4 . . 119.8(3) ?
    C23 C22 P2 . . 119.7(2) ?
    C23 C22 C27 . . 119.2(3) ?
    C27 C22 P2 . . 121.1(3) ?
    C13 C14 C15 . . 120.3(3) ?
    C4 C5 C6 . . 120.5(3) ?
    C9 C8 C7 . . 120.6(3) ?
    C21 C16 P2 . . 118.7(3) ?
    C17 C16 P2 . . 121.2(2) ?
    C17 C16 C21 . . 119.8(3) ?
    C20 C19 C18 . . 119.7(3) ?
    C18 C17 C16 . . 119.9(3) ?
    C12 C11 C10 . . 119.8(3) ?
    C11 C10 P1 . . 118.3(2) ?
    C11 C10 C15 . . 119.7(3) ?
    C15 C10 P1 . . 121.5(3) ?
    C7 C6 C5 . . 119.9(4) ?
    C13 C12 C11 . . 120.4(4) ?
    C14 C15 C10 . . 119.5(3) ?
    C22 C23 C24 . . 120.8(3) ?
    C19 C20 C21 . . 120.8(3) ?
    C6 C7 C8 . . 120.2(4) ?
    C12 C13 C14 . . 120.2(3) ?
    C27 C26 C25 . . 120.2(4) ?
    C25 C24 C23 . . 119.3(4) ?
    C26 C27 C22 . . 120.0(4) ?
    C26 C25 C24 . . 120.5(4) ?
    Cl3B C1B Cl1B . . 110.0(2) ?
    Cl2B C1B Cl3B . . 110.8(2) ?
    Cl2B C1B Cl1B . . 109.4(2) ?
    Cl2A C1A Cl3A . . 110.8(2) ?
    Cl2A C1A Cl1A . . 110.3(2) ?
    Cl3A C1A Cl1A . . 110.1(2) ?
    Cl3C C1C Cl1C . . 105.6(5) ?
    Cl3C C1C Cl2C . . 103.3(5) ?
    Cl1C C1C Cl2C . . 102.5(6) ?
loop_
    _geom_torsion_atom_site_label_1
    _geom_torsion_atom_site_label_2
    _geom_torsion_atom_site_label_3
    _geom_torsion_atom_site_label_4
    _geom_torsion_site_symmetry_1
    _geom_torsion_site_symmetry_2
    _geom_torsion_site_symmetry_3
    _geom_torsion_site_symmetry_4
    _geom_torsion
    _geom_torsion_publ_flag
    Pt1 P2 C3 C2 . . . . -61.9(3) ?
    Pt1 P2 C22 C23 . . . . -19.8(3) ?
    Pt1 P2 C22 C27 . . . . 162.4(3) ?
    Pt1 P2 C16 C21 . . . . -64.6(3) ?
    Pt1 P2 C16 C17 . . . . 121.4(2) ?
    Pt1 P1 C4 C9 . . . . -163.8(2) ?
    Pt1 P1 C4 C5 . . . . 19.2(3) ?
    Pt1 P1 C1 C2 . . . . 57.5(3) ?
    Pt1 P1 C10 C11 . . . . 62.2(3) ?
    Pt1 P1 C10 C15 . . . . -125.6(2) ?
    P2 C3 C2 C1 . . . . 72.9(3) ?
    P2 C22 C23 C24 . . . . -177.6(3) ?
    P2 C22 C27 C26 . . . . 177.6(3) ?
    P2 C16 C17 C18 . . . . 175.1(2) ?
    P1 C4 C9 C8 . . . . -176.2(3) ?
    P1 C4 C5 C6 . . . . 176.4(3) ?
    P1 C1 C2 C3 . . . . -70.5(3) ?
    P1 C10 C15 C14 . . . . -172.0(2) ?
    C4 P1 C1 C2 . . . . -65.8(3) ?
    C4 P1 C10 C11 . . . . -171.2(2) ?
    C4 P1 C10 C15 . . . . 1.1(3) ?
    C4 C9 C8 C7 . . . . -0.6(6) ?
    C4 C5 C6 C7 . . . . 0.3(6) ?
    C3 P2 C22 C23 . . . . -146.9(3) ?
    C3 P2 C22 C27 . . . . 35.4(3) ?
    C3 P2 C16 C21 . . . . 59.8(3) ?
    C3 P2 C16 C17 . . . . -114.2(3) ?
    C18 C19 C20 C21 . . . . -0.6(6) ?
    C1 P1 C4 C9 . . . . -36.9(3) ?
    C1 P1 C4 C5 . . . . 146.2(3) ?
    C1 P1 C10 C11 . . . . -63.7(3) ?
    C1 P1 C10 C15 . . . . 108.5(3) ?
    C21 C16 C17 C18 . . . . 1.2(5) ?
    C9 C4 C5 C6 . . . . -0.7(5) ?
    C9 C8 C7 C6 . . . . 0.2(6) ?
    C22 P2 C3 C2 . . . . 63.2(3) ?
    C22 P2 C16 C21 . . . . 167.4(3) ?
    C22 P2 C16 C17 . . . . -6.6(3) ?
    C22 C23 C24 C25 . . . . 0.2(6) ?
    C5 C4 C9 C8 . . . . 0.8(5) ?
    C5 C6 C7 C8 . . . . -0.1(6) ?
    C16 P2 C3 C2 . . . . 171.3(3) ?
    C16 P2 C22 C23 . . . . 111.8(3) ?
    C16 P2 C22 C27 . . . . -65.9(3) ?
    C16 C21 C20 C19 . . . . 1.8(5) ?
    C19 C18 C17 C16 . . . . 0.0(5) ?
    C17 C18 C19 C20 . . . . -0.3(5) ?
    C11 C10 C15 C14 . . . . 0.2(5) ?
    C11 C12 C13 C14 . . . . 0.1(6) ?
    C10 P1 C4 C9 . . . . 63.7(3) ?
    C10 P1 C4 C5 . . . . -113.3(3) ?
    C10 P1 C1 C2 . . . . -173.6(3) ?
    C10 C11 C12 C13 . . . . -0.7(6) ?
    C12 C11 C10 P1 . . . . 173.0(3) ?
    C12 C11 C10 C15 . . . . 0.6(5) ?
    C15 C14 C13 C12 . . . . 0.7(6) ?
    C23 C22 C27 C26 . . . . -0.2(5) ?
    C23 C24 C25 C26 . . . . -0.5(6) ?
    C20 C21 C16 P2 . . . . -176.1(3) ?
    C20 C21 C16 C17 . . . . -2.1(5) ?
    C13 C14 C15 C10 . . . . -0.8(5) ?
    C27 C22 C23 C24 . . . . 0.2(5) ?
    C27 C26 C25 C24 . . . . 0.4(7) ?
    C25 C26 C27 C22 . . . . -0.1(6) ?
_iucr_refine_instructions_details
;
TITL SAHDR in Pccn
CELL 0.71073  26.2042  15.3120  16.7930  90.000  90.000  90.000
ZERR    4.00   0.0009   0.0005   0.0005   0.000   0.000   0.000
LATT  1
SYMM 0.5-X, 0.5-Y, Z
SYMM -X, 0.5+Y, 0.5-Z
SYMM 0.5+X, -Y, 0.5-Z
SFAC C H P CL PT
UNIT 264 272 16 16 8
TEMP 160.000
OMIT 3 4 4
OMIT 4 3 3
OMIT 6 7 4
OMIT 2 1 2
OMIT 1 1 1
OMIT 2 0 0
OMIT 6 9 4
OMIT 1 1 0
OMIT 12 5 1
OMIT 1 2 9
OMIT 4 7 1
OMIT 1 8 7
OMIT 0 2 0
OMIT 0 0 2
L.S. 4
BOND
FMAP 2
PLAN 20
MORE -1
CONF
ACTA 50
WGHT    0.000000   21.820999
FVAR       0.04583
PT1   5    0.500000    0.000000    0.000000    10.50000    0.01516    0.01052 =
         0.01280    0.00078    0.00067    0.00000
P2    3    0.498759    0.100871    0.106614    11.00000    0.02067    0.01264 =
         0.01537   -0.00027    0.00320   -0.00203
P1    3    0.485679   -0.111361    0.096226    11.00000    0.01923    0.01238 =
         0.01409    0.00212    0.00220    0.00110
C4    1    0.418374   -0.120812    0.119516    11.00000    0.01934    0.01492 =
         0.01904   -0.00259    0.00290   -0.00168
C3    1    0.529243    0.064482    0.198828    11.00000    0.02536    0.02025 =
         0.01744    0.00059   -0.00293   -0.00276
AFIX  23
H3A   2    0.564794    0.051894    0.187546    11.00000   -1.20000
H3B   2    0.528418    0.112334    0.236657    11.00000   -1.20000
AFIX   0
C18   1    0.538263    0.359601    0.101926    11.00000    0.04375    0.01495 =
         0.02483   -0.00374    0.00730   -0.00454
AFIX  43
H18   2    0.521931    0.413331    0.106077    11.00000   -1.20000
AFIX   0
C1    1    0.517464   -0.098047    0.192681    11.00000    0.02315    0.01884 =
         0.01633    0.00286   -0.00226   -0.00003
AFIX  23
H1A   2    0.508237   -0.147232    0.226115    11.00000   -1.20000
H1B   2    0.554029   -0.100878    0.184053    11.00000   -1.20000
AFIX   0
C21   1    0.587436    0.198952    0.090989    11.00000    0.02613    0.02145 =
         0.02275    0.00061   -0.00085   -0.00285
AFIX  43
H21   2    0.604048    0.145346    0.088556    11.00000   -1.20000
AFIX   0
C2    1    0.505818   -0.014996    0.237902    11.00000    0.02785    0.02125 =
         0.01411    0.00213   -0.00353   -0.00344
AFIX  23
H2A   2    0.518797   -0.020206    0.291788    11.00000   -1.20000
H2B   2    0.469126   -0.007354    0.241016    11.00000   -1.20000
AFIX   0
C9    1    0.401555   -0.165396    0.187721    11.00000    0.02366    0.02122 =
         0.02081    0.00198    0.00276    0.00152
AFIX  43
H9    2    0.425117   -0.187863    0.223714    11.00000   -1.20000
AFIX   0
C22   1    0.434626    0.132104    0.135389    11.00000    0.02583    0.01412 =
         0.02106    0.00262    0.00559   -0.00089
C14   1    0.493894   -0.378677    0.079638    11.00000    0.04882    0.01574 =
         0.02526    0.00424    0.00860   -0.00016
AFIX  43
H14   2    0.471913   -0.426196    0.083268    11.00000   -1.20000
AFIX   0
C5    1    0.382635   -0.086999    0.067291    11.00000    0.02497    0.02505 =
         0.02155    0.00393   -0.00153   -0.00065
AFIX  43
H5    2    0.393385   -0.056837    0.022245    11.00000   -1.20000
AFIX   0
C8    1    0.349939   -0.175771    0.201176    11.00000    0.02760    0.03273 =
         0.02801   -0.00167    0.00990   -0.00568
AFIX  43
H8    2    0.338850   -0.205745    0.246127    11.00000   -1.20000
AFIX   0
C16   1    0.534161    0.202597    0.097119    11.00000    0.02395    0.01643 =
         0.01464   -0.00030    0.00085   -0.00487
C19   1    0.590959    0.356337    0.094386    11.00000    0.04333    0.02380 =
         0.02760   -0.00277    0.00173   -0.01491
AFIX  43
H19   2    0.609897    0.407689    0.093235    11.00000   -1.20000
AFIX   0
C17   1    0.509795    0.283289    0.103313    11.00000    0.02929    0.01696 =
         0.01880    0.00053    0.00704    0.00015
AFIX  43
H17   2    0.474486    0.285908    0.108368    11.00000   -1.20000
AFIX   0
C11   1    0.560052   -0.237586    0.070484    11.00000    0.03033    0.01943 =
         0.02546    0.00369    0.00901    0.00246
AFIX  43
H11   2    0.582438   -0.190540    0.067923    11.00000   -1.20000
AFIX   0
C10   1    0.507720   -0.223171    0.078871    11.00000    0.02830    0.01057 =
         0.01791    0.00295    0.00557    0.00163
C6    1    0.330601   -0.097822    0.081715    11.00000    0.02294    0.04619 =
         0.03636    0.00192   -0.00598    0.00165
AFIX  43
H6    2    0.306768   -0.075182    0.046251    11.00000   -1.20000
AFIX   0
C12   1    0.578541   -0.322333    0.065986    11.00000    0.03429    0.02570 =
         0.03771    0.00765    0.01343    0.01215
AFIX  43
H12   2    0.613361   -0.331955    0.059834    11.00000   -1.20000
AFIX   0
C15   1    0.474444   -0.294216    0.083373    11.00000    0.02920    0.01941 =
         0.01563    0.00161    0.00320    0.00020
AFIX  43
H15   2    0.439526   -0.285153    0.088830    11.00000   -1.20000
AFIX   0
C23   1    0.394703    0.119948    0.082723    11.00000    0.02537    0.01750 =
         0.02800    0.00151    0.00411    0.00031
AFIX  43
H23   2    0.400843    0.093835    0.033649    11.00000   -1.20000
AFIX   0
C20   1    0.615220    0.276208    0.088580    11.00000    0.02844    0.02820 =
         0.03069    0.00069   -0.00072   -0.00845
AFIX  43
H20   2    0.650508    0.274093    0.083006    11.00000   -1.20000
AFIX   0
C7    1    0.314622   -0.142008    0.148437    11.00000    0.02062    0.04276 =
         0.04213   -0.00164    0.00455   -0.00210
AFIX  43
H7    2    0.279930   -0.149200    0.158111    11.00000   -1.20000
AFIX   0
C13   1    0.545653   -0.392308    0.070572    11.00000    0.05250    0.01892 =
         0.03349    0.00481    0.01294    0.01395
AFIX  43
H13   2    0.558350   -0.448928    0.067553    11.00000   -1.20000
AFIX   0
C26   1    0.376224    0.197520    0.228710    11.00000    0.03743    0.03305 =
         0.03905   -0.00968    0.01923    0.00130
AFIX  43
H26   2    0.369849    0.223459    0.277788    11.00000   -1.20000
AFIX   0
C24   1    0.345634    0.146201    0.102162    11.00000    0.02415    0.03128 =
         0.04749    0.00153    0.00242   -0.00069
AFIX  43
H24   2    0.318949    0.137672    0.066488    11.00000   -1.20000
AFIX   0
C27   1    0.424951    0.171421    0.209474    11.00000    0.03146    0.03053 =
         0.02446   -0.00576    0.00884   -0.00175
AFIX  43
H27   2    0.451460    0.179804    0.245493    11.00000   -1.20000
AFIX   0
C25   1    0.336741    0.185285    0.175289    11.00000    0.02679    0.03487 =
         0.06255   -0.00085    0.01836    0.00413
AFIX  43
H25   2    0.303949    0.203423    0.188523    11.00000   -1.20000
AFIX   0
CL1   4    0.358822    0.043881   -0.111047    11.00000    0.02865    0.06218 =
         0.02309    0.00695   -0.00500   -0.02025
CL3B  4    0.310589    0.014172    0.323583    11.00000    0.03356    0.04311 =
         0.03462    0.00378    0.00028    0.00325
CL2A  4    0.216660    0.051782    0.176729    11.00000    0.03212    0.05649 =
         0.04174    0.00557   -0.00563   -0.01043
CL2B  4    0.242937   -0.134166    0.342819    11.00000    0.04457    0.03785 =
         0.06018   -0.00876    0.00862   -0.00172
CL3A  4    0.146245   -0.093209    0.168779    11.00000    0.04972    0.03553 =
         0.04369    0.00197   -0.00159   -0.00529
CL1A  4    0.113658    0.079468    0.121285    11.00000    0.03456    0.04839 =
         0.05102    0.01457   -0.00209    0.00327
CL1B  4    0.290445   -0.056397    0.480049    11.00000    0.03402    0.09155 =
         0.03143    0.00519    0.00495    0.00227
C1B   1    0.264463   -0.035542    0.384932    11.00000    0.02463    0.03801 =
         0.03577   -0.00326    0.00044    0.00781
AFIX  13
H1BA  2    0.235378    0.004195    0.390684    11.00000   -1.20000
AFIX   0
C1A   1    0.152904    0.019461    0.186984    11.00000    0.03104    0.03814 =
         0.02192    0.00079    0.00346   -0.00215
AFIX  13
H1AA  2    0.141977    0.031485    0.241708    11.00000   -1.20000
AFIX   0
PART -1
C1C   1    0.265750    0.273996    0.431281    10.50000    0.02418    0.03006 =
         0.03031   -0.00138   -0.00351    0.00036
AFIX  13
H1C   2    0.295418    0.311540    0.421763    10.50000   -1.20000
AFIX   0
CL3C  4    0.235945    0.235988    0.345478    10.50000    0.07123    0.07324 =
         0.04211   -0.01514   -0.02299    0.01571
CL1C  4    0.217134    0.322233    0.488621    10.50000    0.07872    0.07568 =
         0.07368   -0.00863    0.00600    0.04559
CL2C  4    0.280198    0.169341    0.489329    10.50000    0.04502    0.07601 =
         0.02731    0.00458    0.00199    0.04083
HKLF 4
REM  SAHDR in Pccn #56
REM R1 =  0.0373 for    7580 Fo > 4sig(Fo)  and  0.0602 for all   10325 data
REM    385 parameters refined using      0 restraints
END
WGHT      0.0000     21.8158
REM Highest difference peak  0.747,  deepest hole -0.953,  1-sigma level  0.109
Q1    1   0.3596 -0.0452 -0.1099  11.00000  0.05    0.75
Q2    1   0.2914  0.0594  0.4831  11.00000  0.05    0.69
Q3    1   0.4997  0.0625  0.0787  11.00000  0.05    0.64
Q4    1   0.4995  0.0149  0.0470  11.00000  0.05    0.64
Q5    1   0.3553  0.0835 -0.1252  11.00000  0.05    0.62
Q6    1   0.4764 -0.0219  0.0374  11.00000  0.05    0.59
Q7    1   0.3783  0.0344 -0.1241  11.00000  0.05    0.58
Q8    1   0.2383 -0.1626  0.3832  11.00000  0.05    0.54
Q9    1   0.2781  0.0073  0.4773  11.00000  0.05    0.54
Q10   1   0.2826  0.2801  0.3858  11.00000  0.05    0.53
Q11   1   0.1119 -0.0830  0.1195  11.00000  0.05    0.53
Q12   1   0.5258  0.0330  0.0354  11.00000  0.05    0.51
Q13   1   0.4166  0.1337  0.1099  11.00000  0.05    0.48
Q14   1   0.3431  0.0550 -0.1112  11.00000  0.05    0.48
Q15   1   0.4533  0.1351  0.1204  11.00000  0.05    0.48
Q16   1   0.1981  0.3180  0.4828  11.00000  0.05    0.47
Q17   1   0.5380 -0.0004  0.0259  11.00000  0.05    0.46
Q18   1   0.4851 -0.0760  0.0615  11.00000  0.05    0.45
Q19   1   0.1174  0.0607  0.1575  11.00000  0.05    0.45
Q20   1   0.5272 -0.0630  0.0883  11.00000  0.05    0.43
;
