# Supplementary material for: Crystal structure of bis­[1,3-bis­(di­phenyl­phosphan­yl)propane-κ2 P,P′]platinum(II) dichloride chloro­form penta­solvate
Source: Acta Crystallogr E Crystallogr Commun. 2015 Jan 28;71(Pt 2):m37. doi: 10.1107/S205698901500136X (PMC4384563; doi:10.1107/S205698901500136X)
Supplement: Supplementary file 2 [file e-71-00m37-Isup2.hkl]

#
# h,k,l, Fc-squared, Fo-squared, sigma(Fo-squared), status flag
#
data_I
_shelx_title 'SAHDR in Pccn'
_shelx_refln_list_code          4
_shelx_F_calc_maximum      671.68
_exptl_crystal_F_000      2992.00
_reflns_d_resolution_high  0.6980

loop_
 _space_group_symop_operation_xyz
 'x, y, z'
 '-x+1/2, -y+1/2, z'
 'x+1/2, -y, -z+1/2'
 '-x, y+1/2, -z+1/2'
 '-x, -y, -z'
 'x-1/2, y-1/2, -z'
 '-x-1/2, y, z-1/2'
 'x, -y-1/2, z-1/2'

_cell_length_a    26.2042
_cell_length_b    15.3120
_cell_length_c    16.7930
_cell_angle_alpha  90.000
_cell_angle_beta   90.000
_cell_angle_gamma  90.000

_shelx_F_squared_multiplier     1.000

loop_
 _refln_index_h
 _refln_index_k
 _refln_index_l
 _refln_F_squared_calc
 _refln_F_squared_meas
 _refln_F_squared_sigma
 _refln_observed_status
   4   0   0     297799.53     264938.31      6949.20 o
   6   0   0     208929.28     214958.30      3125.86 o
   8   0   0     451148.19     458223.41      6626.90 o
  10   0   0     185574.53     190588.55      2982.69 o
  12   0   0      78234.74      79726.99      2146.95 o
  14   0   0     196953.45     198328.86      4157.47 o
  16   0   0      32466.27      30249.34       775.70 o
  18   0   0      52408.95      55687.95      1528.49 o
  20   0   0      63272.95      61511.84      1456.93 o
  22   0   0      21940.47      22830.03       695.22 o
  24   0   0      15116.23      14826.63       541.87 o
  26   0   0      34023.62      32742.24       950.48 o
  28   0   0      48792.68      53304.27      1395.34 o
  30   0   0       1325.02       1619.10       296.87 o
  32   0   0      12867.71      12857.89       610.73 o
  34   0   0      13695.74      15266.13       999.42 o
  36   0   0       9932.46      10170.06       866.25 o
   3   1   0       6834.16       5630.17       147.99 o
   5   1   0        186.49        597.14        39.48 o
   7   1   0       6591.41       7208.26       112.99 o
   9   1   0      15343.94      16875.21       215.77 o
  11   1   0       2359.88       2906.42        97.33 o
  13   1   0      48254.90      53459.01       859.26 o
  15   1   0        534.70        679.39        90.38 o
  17   1   0       6231.61       6562.54       216.52 o
  19   1   0      15319.47      14716.87       344.07 o
  21   1   0        333.57        457.90       123.60 o
  23   1   0          0.94       -112.99       112.99 o
  25   1   0       1069.35       1145.68       160.61 o
  27   1   0          7.52       -139.48       139.48 o
  29   1   0          5.75        165.71       160.50 o
  31   1   0         92.03        101.40       175.21 o
  33   1   0        298.66       -179.92       260.41 o
  35   1   0        653.17        792.54       322.86 o
  37   1   0          0.50       -273.65       314.43 o
   2   2   0       3841.38       3493.25        73.15 o
   4   2   0      59579.78      59921.50       636.29 o
   6   2   0     296935.94     302743.97      3108.20 o
   8   2   0      80009.00      84774.24       902.86 o
  10   2   0     120896.31     121678.95      1286.32 o
  12   2   0       7157.77       6660.38       183.63 o
  14   2   0      97613.02      95606.04      1473.55 o
  16   2   0      49345.11      46988.15       792.14 o
  18   2   0      25900.44      25926.53       503.21 o
  20   2   0      56403.85      55768.36       951.50 o
  22   2   0      34317.95      35198.82       670.71 o
  24   2   0      11670.73      11652.56       340.73 o
  26   2   0      17877.04      17996.91       452.42 o
  28   2   0      35434.60      37034.41       752.59 o
  30   2   0       6956.67       6527.46       310.60 o
  32   2   0       8511.96       7452.33       432.80 o
  34   2   0       8666.37       8474.70       747.75 o
  36   2   0      10775.64      10203.36       626.54 o
   1   3   0      25920.32      23632.54       301.13 o
   3   3   0      50318.25      50307.31       543.85 o
   5   3   0      24190.57      24615.63       288.01 o
   7   3   0       2102.23       2216.18        52.35 o
   9   3   0       4240.26       4946.59       112.05 o
  11   3   0      13012.83      14423.87       291.67 o
  13   3   0       5534.25       6202.06       220.47 o
  15   3   0       4863.11       4613.88       169.19 o
  17   3   0       8726.11       8586.30       245.01 o
  19   3   0        525.88        461.39       115.76 o
  21   3   0        646.17        655.18       128.58 o
  23   3   0        378.10        160.28       127.88 o
  25   3   0       5479.02       5538.16       253.25 o
  27   3   0        306.39        115.83       147.98 o
  29   3   0       1350.51        982.48       199.54 o
  31   3   0        333.69        140.53       174.03 o
  33   3   0        186.16        394.04       286.01 o
  35   3   0       1028.63        772.40       323.37 o
  37   3   0        936.11        943.58       464.82 o
   0   4   0       8800.90       9741.82       296.35 o
   2   4   0       1924.03       2706.16        68.21 o
   4   4   0      63283.45      65990.76       713.78 o
   6   4   0      84766.11      87491.88       935.62 o
   8   4   0       7476.25       8911.78       144.82 o
  10   4   0      48885.45      48321.64       783.44 o
  12   4   0       2695.47       2533.01       124.60 o
  14   4   0      46217.72      44849.30       757.04 o
  16   4   0      42868.16      40615.93       709.20 o
  18   4   0      15277.04      14538.40       346.85 o
  20   4   0      15074.02      14246.78       357.10 o
  22   4   0      36292.20      35226.88       680.78 o
  24   4   0      11428.33      11946.32       487.68 o
  26   4   0      16594.88      17365.96       451.67 o
  28   4   0       8936.19       9223.04       345.52 o
  30   4   0      19788.32      21045.49       541.98 o
  32   4   0      14293.03      15238.82      1033.65 o
  34   4   0       9503.38      10352.36       880.39 o
  36   4   0       9303.51       9754.80       698.71 o
   1   5   0      35815.14      38817.69       443.11 o
   3   5   0        352.76       1062.93        50.25 o
   5   5   0          3.69        349.53        42.40 o
   7   5   0       7823.80       8254.48       163.78 o
   9   5   0      13934.58      13203.96       281.42 o
  11   5   0        754.51        646.07        60.00 o
  13   5   0       7089.65       7124.95       208.74 o
  15   5   0       1933.86       1914.14       130.18 o
  17   5   0       6133.59       6068.00       233.29 o
  19   5   0       4315.04       3851.90       205.16 o
  21   5   0        155.97         98.54       119.76 o
  23   5   0      10404.05      10776.95       373.66 o
  25   5   0         67.84        154.60       134.99 o
  27   5   0          9.14          2.41       148.83 o
  29   5   0       2195.26       2605.77       250.44 o
  31   5   0        193.50        643.28       223.20 o
  33   5   0         84.94        107.86       298.35 o
  35   5   0        121.97       -195.48       302.93 o
   0   6   0      18372.29      18820.80       370.21 o
   2   6   0       4539.00       4857.71       142.84 o
   4   6   0      48135.98      48267.42       602.94 o
   6   6   0      14637.86      13243.80       280.58 o
   8   6   0       1514.66       2013.85       170.52 o
  10   6   0      32216.91      31267.54       555.97 o
  12   6   0      74612.90      74988.84      1042.98 o
  14   6   0      22361.48      22123.94       443.24 o
  16   6   0      19450.98      18881.08       412.21 o
  18   6   0       4144.24       4190.76       198.76 o
  20   6   0      15130.77      14734.01       391.21 o
  22   6   0      42332.61      41138.06       781.33 o
  24   6   0      13389.65      12714.82       374.72 o
  26   6   0      18264.16      19280.53       492.27 o
  28   6   0       6379.87       6144.69       383.78 o
  30   6   0      15092.63      16008.81       499.64 o
  32   6   0      21857.32      24547.65       896.90 o
  34   6   0        745.12        839.36       326.85 o
  36   6   0       4563.97       5513.87      1004.69 o
   1   7   0      50364.35      50911.56       829.80 o
   3   7   0       1121.73       1135.06        96.59 o
   5   7   0      23338.84      23811.67       443.78 o
   7   7   0       4517.78       3762.81       149.25 o
   9   7   0       3772.23       3329.56       147.11 o
  11   7   0        306.41        271.24        85.52 o
  13   7   0       2547.22       2606.19       121.37 o
  15   7   0      26652.54      26348.91       522.39 o
  17   7   0       7890.24       8007.02       265.83 o
  19   7   0       1201.83       1783.77       161.73 o
  21   7   0        691.44        495.06       152.07 o
  23   7   0       1572.78       1453.88       178.86 o
  25   7   0        412.30        293.65       155.67 o
  27   7   0         81.81          3.56       157.56 o
  29   7   0       5876.42       6400.14       321.06 o
  31   7   0        255.96        -40.61       266.21 o
  33   7   0        269.08         33.08       300.00 o
  35   7   0       2155.00       1390.25       436.42 o
   0   8   0      57674.59      55506.50      1285.94 o
   2   8   0     119640.76     115165.41      1764.94 o
   4   8   0     166566.05     162309.98      2442.81 o
   6   8   0      73529.75      70267.38      1128.92 o
   8   8   0      69418.52      65908.08      1071.90 o
  10   8   0      31746.26      30478.44       481.38 o
  12   8   0     173474.95     165453.88      2519.88 o
  14   8   0       7277.73       7012.37       223.48 o
  16   8   0     141013.27     134544.64      2097.82 o
  18   8   0      17965.40      19388.37       449.73 o
  20   8   0      46967.34      45381.27       842.96 o
  22   8   0      35138.69      35906.79       721.14 o
  24   8   0       7084.88       7009.02       314.94 o
  26   8   0      23732.78      24641.80       587.27 o
  28   8   0       2197.60       2219.93       232.89 o
  30   8   0      14819.99      13887.85       661.23 o
  32   8   0       8470.46       9403.35       589.51 o
  34   8   0       2856.38       2242.32       406.92 o
   1   9   0        924.51       1051.99       105.95 o
   3   9   0       3045.43       3453.14       154.94 o
   5   9   0      14004.65      13576.24       317.96 o
   7   9   0      19282.76      19184.44       366.80 o
   9   9   0       2108.05       2311.03       148.05 o
  11   9   0       2520.64       2763.10       114.19 o
  13   9   0       5526.39       5828.47       224.81 o
  15   9   0       7133.40       6287.63       188.40 o
  17   9   0        298.35        365.53       125.63 o
  19   9   0       1549.86       1514.87       163.49 o
  21   9   0        155.37        117.76       137.70 o
  23   9   0       7017.86       6652.42       293.55 o
  25   9   0       3075.02       3085.04       252.69 o
  27   9   0        770.18        733.01       186.12 o
  29   9   0        348.27        -85.68       262.37 o
  31   9   0          4.35        158.39       294.38 o
  33   9   0        103.26       -286.88       286.88 o
   0  10   0      95620.60      93567.75      2101.77 o
   2  10   0     206264.11     195588.12      2950.29 o
   4  10   0      43312.66      44114.57       715.67 o
   6  10   0     183828.09     175683.70      2670.28 o
   8  10   0      77170.36      75364.55      1070.65 o
  10  10   0      94550.96      89577.38      1448.22 o
  12  10   0      68434.84      66328.99       966.25 o
  14  10   0      27453.77      27683.77       479.66 o
  16  10   0      57779.79      55640.55       847.86 o
  18  10   0      28522.71      28632.98       607.45 o
  20  10   0      26808.65      26720.41       734.50 o
  22  10   0      17954.91      19253.14       599.99 o
  24  10   0      22594.16      22638.69       559.45 o
  26  10   0      28850.21      28701.54       708.84 o
  28  10   0       5212.18       5618.88       459.68 o
  30  10   0       8629.60       8402.91       554.15 o
  32  10   0       6308.43       6607.90       534.63 o
   1  11   0         87.61         68.21        94.73 o
   3  11   0        134.91        -40.93        92.99 o
   5  11   0       7650.55       7458.25       212.18 o
   7  11   0       1278.48       1149.09       137.11 o
   9  11   0       4906.10       4907.24       154.29 o
  11  11   0        223.70        400.31       107.73 o
  13  11   0       2291.89       2396.50       117.12 o
  15  11   0       7546.03       6801.36       215.26 o
  17  11   0         66.89        205.18       134.57 o
  19  11   0       6691.02       6914.14       324.66 o
  21  11   0        147.47        140.48       148.77 o
  23  11   0        108.59       -148.24       148.24 o
  25  11   0          0.13        156.18       171.74 o
  27  11   0        601.88        724.71       282.07 o
  29  11   0        885.96        897.80       324.60 o
  31  11   0          8.11       -155.23       314.77 o
   0  12   0      16483.36      17085.10       578.94 o
   2  12   0      22295.73      21355.55       472.34 o
   4  12   0       4071.23       4498.33       213.48 o
   6  12   0      35363.30      35208.98       595.34 o
   8  12   0      19176.08      20835.31       475.14 o
  10  12   0      34209.11      33959.05       558.90 o
  12  12   0      19746.35      19868.31       329.99 o
  14  12   0      18769.43      18068.72       404.36 o
  16  12   0      23940.00      23526.52       542.60 o
  18  12   0      37249.78      37001.76       756.21 o
  20  12   0      18643.69      19122.36       497.61 o
  22  12   0      12571.00      12842.09       418.73 o
  24  12   0       9658.06       9194.85       471.30 o
  26  12   0      24057.94      24927.71       991.43 o
  28  12   0       9554.06      10594.82       887.38 o
  30  12   0       7336.51       6426.90       526.38 o
   1  13   0       3706.58       3409.32       247.23 o
   3  13   0        810.68        471.49       128.15 o
   5  13   0      20539.57      18741.92       452.85 o
   7  13   0        722.31        716.01        82.71 o
   9  13   0        754.85        734.22       139.53 o
  11  13   0       1783.93       1808.15       175.59 o
  13  13   0       5285.97       4594.50       241.08 o
  15  13   0       2220.28       2467.86       205.53 o
  17  13   0       2975.44       2968.10       251.73 o
  19  13   0         62.14        227.77       155.09 o
  21  13   0       1200.83        811.83       194.14 o
  23  13   0       1491.21       1626.85       232.31 o
  25  13   0        144.61        -47.55       265.15 o
  27  13   0        444.57        591.80       304.34 o
  29  13   0         11.70       -281.75       430.33 o
   0  14   0      11007.34      10787.77       475.54 o
   2  14   0      10884.20      11166.99       426.41 o
   4  14   0      15645.27      15915.83       417.85 o
   6  14   0       6955.81       6685.38       272.19 o
   8  14   0      13179.25      11969.33       365.79 o
  10  14   0      16967.24      15333.82       423.48 o
  12  14   0       8172.78       8674.14       324.07 o
  14  14   0        627.90        826.57       162.57 o
  16  14   0      17815.55      17221.99       474.89 o
  18  14   0       7786.95       8400.97       514.71 o
  20  14   0      11031.05      11965.26       495.99 o
  22  14   0       4339.45       4472.98       395.83 o
  24  14   0       9307.98      10250.55       743.32 o
  26  14   0      13728.18      15157.54       724.89 o
  28  14   0       6717.63       7036.90      1566.55 o
   1  15   0        711.64        421.29       141.14 o
   3  15   0        285.41        342.28       134.26 o
   5  15   0          0.74       -100.26       122.19 o
   7  15   0       1098.49        970.01       162.52 o
   9  15   0         10.54         58.08       132.04 o
  11  15   0       1324.11       1457.20       181.59 o
  13  15   0       4380.10       4270.51       262.38 o
  15  15   0          3.08        -33.98       147.18 o
  17  15   0       4081.97       4156.27       269.94 o
  19  15   0       1048.69       1116.84       197.41 o
  21  15   0       1138.59        902.55       327.22 o
  23  15   0        369.97        577.74       290.66 o
  25  15   0         10.39        291.40       300.73 o
   0  16   0      13450.75      13294.96       571.36 o
   2  16   0      10521.15      10994.87       367.97 o
   4  16   0      23105.66      22725.69       556.88 o
   6  16   0       3612.44       3843.43       245.10 o
   8  16   0       3181.96       3024.52       253.85 o
  10  16   0      15433.24      14850.19       443.51 o
  12  16   0      10866.48      11019.11       390.60 o
  14  16   0       9131.36       8766.72       359.19 o
  16  16   0       8349.07       8434.12       370.29 o
  18  16   0       5856.65       4526.34       403.88 o
  20  16   0       7141.73       8582.55       553.13 o
  22  16   0       2896.38       2518.70       380.66 o
  24  16   0      11559.68      13085.17      1435.61 o
   1  17   0        128.60        417.79       146.75 o
   3  17   0       1445.74       1295.20       232.39 o
   5  17   0       4389.31       4742.20       363.57 o
   7  17   0        383.97        525.75       162.99 o
   9  17   0       1205.68       1274.09       193.35 o
  11  17   0        877.59        912.20       190.58 o
  13  17   0        144.91         73.75       177.04 o
  15  17   0        244.69        119.51       174.96 o
  17  17   0         51.02        -14.77       259.35 o
  19  17   0        879.54        587.49       296.25 o
  21  17   0       3114.31       2465.77       569.41 o
   0  18   0      24464.25      24035.14       857.07 o
   2  18   0      34947.83      35157.08       776.83 o
   4  18   0      40078.58      41252.06       870.85 o
   6  18   0      31133.00      32367.71       739.98 o
   8  18   0      20442.85      21077.35       585.61 o
  10  18   0      35263.35      34575.04       777.71 o
  12  18   0      19090.75      21373.44       668.03 o
  14  18   0      28484.58      29144.54       902.42 o
  16  18   0       8989.67       9686.96       585.69 o
  18  18   0      18735.14      19118.86      1337.99 o
   1  19   0       1536.97       1721.39       222.88 o
   3  19   0         59.21        195.35       174.26 o
   5  19   0         28.45        128.69       170.38 o
   7  19   0          3.07         30.93       170.69 o
   9  19   0        764.58        671.57       235.59 o
  11  19   0        588.18       1152.18       442.60 o
  13  19   0         51.75        177.97       266.39 o
  15  19   0        679.64        903.76       728.52 o
   0  20   0      15790.69      15519.37      1783.20 o
   2  20   0      17030.75      17589.56       681.38 o
   4  20   0      18238.31      20196.82      1014.41 o
   6  20   0      25642.87      26978.23      1583.21 o
   8  20   0      13566.97      12503.14       939.35 o
  10  20   0       9565.62       8935.20       838.34 o
   2   1   1       1349.96       1024.00        72.71 o
   3   1   1     236928.39     219780.14      2480.74 o
   4   1   1       1384.19       1975.10        33.24 o
   5   1   1      28725.49      29610.27       212.81 o
   6   1   1      17714.58      19013.05       147.19 o
   7   1   1     349245.66     357678.75      2434.16 o
   8   1   1       6024.81       7082.34        74.25 o
   9   1   1      27712.55      28635.81       227.97 o
  10   1   1      74933.59      78878.47       629.70 o
  11   1   1     140771.25     146996.97      1233.34 o
  12   1   1      34556.15      33781.39       349.39 o
  13   1   1     121044.47     119621.52      1140.48 o
  14   1   1       4313.40       4913.96       106.72 o
  15   1   1      53635.78      53823.50       597.01 o
  16   1   1       1384.09       1968.53        91.18 o
  17   1   1      67965.66      66167.73       729.49 o
  18   1   1       5387.28       5851.16       160.07 o
  19   1   1      13961.16      14011.11       226.17 o
  20   1   1        895.58       1203.13        86.53 o
  21   1   1      61719.16      63306.34       673.77 o
  22   1   1        223.63       1098.54        97.86 o
  23   1   1      19997.00      19045.00       293.60 o
  24   1   1         97.07        568.15        95.86 o
  25   1   1      19380.70      20295.34       336.55 o
  26   1   1       2577.65       3040.03       147.42 o
  27   1   1      10786.26      10872.46       249.39 o
  28   1   1        375.81        692.64       120.70 o
  29   1   1      20947.90      22438.35       386.67 o
  30   1   1       1881.63       2731.25       162.26 o
  31   1   1      14949.50      15460.70       423.16 o
  32   1   1       2044.32       1958.41       189.78 o
  33   1   1       5433.52       5689.57       274.45 o
  34   1   1        144.58        506.24       211.85 o
  35   1   1      11185.03      11843.17       664.99 o
  36   1   1        210.39        690.63       254.63 o
  37   1   1       5650.12       5736.33       519.13 o
   1   2   1        253.96        509.68        18.34 o
   2   2   1        768.81        972.59        18.69 o
   3   2   1       3336.27       3781.91        40.91 o
   4   2   1        587.53        807.81        17.96 o
   5   2   1         19.17         79.94        12.26 o
   6   2   1       8010.93       9080.29        76.25 o
   7   2   1       1418.22       1680.07        27.75 o
   8   2   1      21706.69      22847.73       173.70 o
   9   2   1      21833.42      23618.99       190.48 o
  10   2   1       3233.42       3621.43        57.98 o
  11   2   1       1514.74       2322.16        62.97 o
  12   2   1       6568.92       7091.72       109.70 o
  13   2   1       8103.07       7922.95       129.60 o
  14   2   1        873.62        911.97        52.55 o
  15   2   1        964.52       1153.90        61.98 o
  16   2   1       8293.82       7974.33       138.40 o
  17   2   1        786.74        754.36        68.63 o
  18   2   1       9493.03       9907.92       173.48 o
  19   2   1        505.05        377.43        56.15 o
  20   2   1        725.49        911.42        67.59 o
  21   2   1       6263.57       6186.17       200.70 o
  22   2   1       2076.51       1814.38       114.25 o
  23   2   1        165.65        292.83        92.99 o
  24   2   1         10.94         89.98        87.88 o
  25   2   1       5531.00       5460.82       177.41 o
  26   2   1        507.41        467.88       107.58 o
  27   2   1        248.84         17.29       104.17 o
  28   2   1       2600.41       3062.67       161.15 o
  29   2   1       3526.20       3700.36       207.49 o
  30   2   1        215.20        212.00       114.97 o
  31   2   1       2974.79       2561.53       199.96 o
  32   2   1        137.28        229.88       149.81 o
  33   2   1       1366.49       1152.66       184.90 o
  34   2   1        157.51        184.25       207.31 o
  35   2   1        268.34       -191.59       204.28 o
  36   2   1        350.31        111.67       311.61 o
  37   2   1        647.92        896.40       364.70 o
   1   3   1      43250.77      44063.02       297.31 o
   2   3   1      97023.12     100866.47       721.77 o
   3   3   1     133443.50     135190.25       993.45 o
   4   3   1       6617.82       7134.80        84.45 o
   5   3   1      31062.66      31791.40       233.65 o
   6   3   1      16097.87      17029.74       139.35 o
   7   3   1      94414.66      99095.45       674.73 o
   8   3   1       2156.26       2748.38        58.27 o
   9   3   1      65802.95      66607.73       509.46 o
  10   3   1        147.71        173.92        30.22 o
  11   3   1      12444.79      12591.90       155.41 o
  12   3   1       6474.00       7203.43       113.31 o
  13   3   1      43897.10      42381.50       442.29 o
  14   3   1       4054.28       4466.79        94.98 o
  15   3   1      46121.93      45315.52       476.70 o
  16   3   1       5239.00       4937.99        95.26 o
  17   3   1      20618.40      20124.22       253.42 o
  18   3   1       3373.90       3415.29        92.21 o
  19   3   1      28622.76      28663.51       357.35 o
  20   3   1       9966.31       9354.94       161.13 o
  21   3   1      20595.38      20674.40       275.81 o
  22   3   1       1909.65       2560.98       125.94 o
  23   3   1      41657.97      41168.48       497.48 o
  24   3   1       2872.55       3390.82       146.67 o
  25   3   1       9537.90       9774.14       244.82 o
  26   3   1        435.52        483.45       106.13 o
  27   3   1      22499.85      23551.55       386.75 o
  28   3   1        780.81       1089.78       138.18 o
  29   3   1      14477.79      14541.65       306.00 o
  30   3   1        391.27        450.34       121.77 o
  31   3   1      11745.67      11898.52       338.98 o
  32   3   1        257.45        169.49       149.40 o
  33   3   1       5473.66       5200.13       297.18 o
  34   3   1         20.12        151.96       203.16 o
  35   3   1      13750.59      14528.87       498.49 o
  36   3   1         29.75        718.77       341.59 o
  37   3   1       6096.85       5416.61       583.49 o
   1   4   1       9478.69      10590.89        87.27 o
   2   4   1        396.40        575.53        24.03 o
   3   4   1      14909.67      15817.51       136.80 o
   4   4   1      21409.54      21031.77       181.52 o
   5   4   1       1693.84       2111.38        42.46 o
   6   4   1       6446.39       5837.45        70.43 o
   7   4   1       6386.94       6618.85        74.45 o
   8   4   1       9039.49       9113.33        99.55 o
   9   4   1      11661.11      12168.84       139.22 o
  10   4   1        774.06        854.12        45.71 o
  11   4   1       9524.06      10135.84       139.55 o
  12   4   1      24852.71      25767.36       331.86 o
  13   4   1         25.32        108.69        54.10 o
  14   4   1        304.14        252.42        56.85 o
  15   4   1        155.85        209.76        70.68 o
  16   4   1      15908.86      14813.20       245.16 o
  17   4   1          0.05         58.31        65.31 o
  18   4   1      12099.95      11808.38       215.57 o
  19   4   1         26.49          2.49        71.67 o
  20   4   1       5218.26       5227.17       153.18 o
  21   4   1      14568.64      14685.57       273.09 o
  22   4   1        185.79         76.89        86.64 o
  23   4   1        334.71        184.19        91.57 o
  24   4   1       1978.56       2283.55       131.94 o
  25   4   1         16.35        -70.64        92.91 o
  26   4   1        773.66        682.30       111.86 o
  27   4   1        251.15        303.41       112.68 o
  28   4   1       1550.73       1739.51       142.74 o
  29   4   1        103.97        136.70       115.42 o
  30   4   1       1280.52       1263.91       148.26 o
  31   4   1       2099.43       1989.20       186.23 o
  32   4   1        288.10        297.00       161.16 o
  33   4   1        263.84        101.53       207.94 o
  34   4   1         50.71       -195.63       195.63 o
  35   4   1         75.12       -154.34       205.92 o
  36   4   1          1.82       -319.57       319.57 o
   1   5   1      26188.62      26679.52       216.67 o
   2   5   1      31675.39      33690.02       252.52 o
   3   5   1      35327.73      35831.44       281.86 o
   4   5   1      22124.56      23695.89       198.43 o
   5   5   1       4400.67       4949.03        74.74 o
   6   5   1       7575.34       8248.74       109.24 o
   7   5   1      53295.61      53596.10       469.45 o
   8   5   1          0.47        317.13        28.06 o
   9   5   1      14810.79      14151.99       161.37 o
  10   5   1         11.86        109.00        38.98 o
  11   5   1       6739.54       6853.67       121.21 o
  13   5   1      24206.40      23712.63       321.12 o
  14   5   1       4183.41       4776.73       129.01 o
  15   5   1      23306.72      23485.28       339.19 o
  16   5   1        155.50        233.34        68.49 o
  17   5   1      15047.77      14259.02       241.56 o
  18   5   1        113.21        124.33        75.79 o
  19   5   1      27678.26      27401.62       416.04 o
  20   5   1        919.35        958.86       126.67 o
  21   5   1      30770.51      30327.42       444.27 o
  22   5   1       1018.32        864.99       108.79 o
  23   5   1      22156.56      21924.59       365.85 o
  24   5   1       4342.24       3967.65       166.35 o
  25   5   1      19310.95      19202.82       348.40 o
  26   5   1       1119.98       1313.23       132.69 o
  27   5   1      14821.47      14550.34       310.44 o
  28   5   1        328.98        282.56       120.09 o
  29   5   1      16554.16      16499.06       342.88 o
  30   5   1        131.37        191.76       147.57 o
  31   5   1      10657.47      10174.69       335.81 o
  32   5   1        760.67        848.85       189.02 o
  33   5   1       9599.47       9635.65       412.58 o
  34   5   1          0.66       -104.98       206.89 o
  35   5   1      10116.19       9997.09       542.49 o
  36   5   1        266.02        838.85       351.40 o
   1   6   1        902.13       1212.61        35.40 o
   2   6   1        483.67        658.46        33.96 o
   3   6   1       9435.96       9969.83       116.41 o
   4   6   1       3242.69       3548.92        66.63 o
   5   6   1       2242.10       2559.13        59.25 o
   6   6   1       1131.20       1008.51        54.51 o
   7   6   1       1632.43       2112.03        66.05 o
   8   6   1       2249.99       2909.70        77.95 o
   9   6   1      15318.83      15597.79       191.91 o
  10   6   1      10870.99      11374.47       154.10 o
  11   6   1      23002.23      21943.76       275.55 o
  12   6   1       1212.28       1146.05        60.86 o
  13   6   1      31628.73      31026.85       368.64 o
  14   6   1       1580.75       1762.87        93.29 o
  15   6   1        972.42       1048.51        83.35 o
  16   6   1       1804.03       2228.94       105.82 o
  17   6   1       1907.94       1822.62       104.92 o
  18   6   1       8770.62       8363.97       189.63 o
  19   6   1       8637.29       8250.50       197.44 o
  20   6   1         12.98        -18.60        85.61 o
  21   6   1       3917.09       3425.85       148.54 o
  22   6   1       3442.62       3527.29       147.88 o
  23   6   1         14.36        -85.91        85.91 o
  24   6   1        432.56        414.56       103.68 o
  25   6   1         12.04        -82.83        97.36 o
  26   6   1       2515.77       2429.03       149.98 o
  27   6   1       1353.93       1313.56       137.00 o
  28   6   1        495.98        294.53       121.01 o
  29   6   1       4480.50       4459.48       203.55 o
  30   6   1       2107.12       2109.61       213.79 o
  31   6   1        262.03        -98.88       145.53 o
  32   6   1        176.97        -46.06       195.15 o
  33   6   1        769.53        558.61       223.59 o
  34   6   1        602.70        461.63       219.09 o
  35   6   1        107.68         78.25       349.82 o
  36   6   1          4.01       -188.78       382.31 o
   1   7   1      64418.55      63383.80       565.07 o
   2   7   1      40871.51      42857.80       406.07 o
   3   7   1      22342.53      21303.11       259.10 o
   5   7   1      44302.21      42616.34       467.44 o
   6   7   1       8120.85       8547.93       139.02 o
   7   7   1      40274.53      38615.39       468.86 o
   8   7   1         15.90        128.89        43.06 o
   9   7   1      81601.35      78522.92       818.11 o
  10   7   1         45.26         45.76        35.47 o
  11   7   1      31230.43      30211.93       347.61 o
  12   7   1       1867.16       1817.34        75.83 o
  13   7   1      24387.43      24010.10       294.67 o
  14   7   1         83.61         27.89        51.40 o
  15   7   1      39002.84      38251.18       491.74 o
  16   7   1       1804.66       2366.53       131.32 o
  17   7   1      24450.03      24164.34       355.92 o
  18   7   1       1517.60       1543.99       109.89 o
  19   7   1      42882.54      41937.74       549.54 o
  20   7   1        457.66        729.25        98.53 o
  21   7   1       5607.25       5853.25       177.42 o
  22   7   1         78.43        -15.35        90.09 o
  23   7   1       9085.98       8961.69       260.05 o
  24   7   1          7.75        -95.05        95.05 o
  25   7   1      14693.87      15898.90       311.51 o
  26   7   1       6835.06       6941.29       215.95 o
  27   7   1       9812.17       9105.75       246.26 o
  28   7   1       1103.84       1355.98       141.24 o
  29   7   1      15235.10      15737.21       396.14 o
  30   7   1        361.32        176.12       150.97 o
  31   7   1       2047.58       1791.60       199.27 o
  32   7   1        119.30         22.90       194.60 o
  33   7   1       9864.13      10534.83       431.38 o
  34   7   1         22.27       -285.09       285.09 o
  35   7   1       3037.93       2486.39       695.52 o
   1   8   1       1995.40       3098.79        98.33 o
   2   8   1        757.47        815.48        41.45 o
   3   8   1       1766.83       2698.65        76.56 o
   4   8   1       3452.17       4039.23       101.49 o
   5   8   1         41.63        602.50        48.17 o
   6   8   1       4245.18       4205.35        97.06 o
   7   8   1       9044.33       9136.22       152.38 o
   8   8   1       2306.55       2580.70        97.40 o
   9   8   1         16.72        163.96        56.07 o
  10   8   1         53.16         99.76        47.59 o
  11   8   1       6321.82       6788.45       131.87 o
  12   8   1       1827.97       1830.35        82.00 o
  13   8   1       7309.74       6868.58       142.84 o
  14   8   1       1493.05       1578.77        65.63 o
  15   8   1        732.25        969.63        73.37 o
  16   8   1         43.55        371.10        85.11 o
  17   8   1       8889.32       8795.50       201.61 o
  18   8   1        607.81        589.80        95.75 o
  19   8   1       2433.30       2618.29       132.34 o
  20   8   1          0.83        -84.33        84.33 o
  21   8   1       6146.42       6189.75       187.25 o
  22   8   1       1054.47        980.22       114.89 o
  23   8   1       4805.83       5128.99       199.05 o
  24   8   1        166.02       -101.65       101.65 o
  25   8   1        513.53        161.57       115.08 o
  26   8   1       1132.23       1093.57       142.23 o
  27   8   1       1586.87       1372.31       141.16 o
  28   8   1        694.05        551.37       148.27 o
  29   8   1       2053.75       2111.50       192.70 o
  30   8   1        686.42        731.29       166.68 o
  31   8   1        945.22        973.78       226.88 o
  32   8   1        112.18       -166.47       197.82 o
  33   8   1       1011.58        564.56       262.31 o
  34   8   1        383.31        606.51       337.88 o
   1   9   1      93984.42      92268.73      1025.43 o
   2   9   1        343.76        328.38        52.80 o
   3   9   1      80431.38      76877.84       807.98 o
   4   9   1       1248.41       1429.77        81.23 o
   5   9   1     116787.36     111157.21      1178.96 o
   6   9   1       2518.70       2781.68        86.48 o
   7   9   1       9340.88       8732.10       153.75 o
   8   9   1        357.79        762.16        61.73 o
   9   9   1     145710.62     140230.61      1422.95 o
  10   9   1       2041.62       2316.80        89.75 o
  11   9   1      48620.65      48193.20       549.20 o
  12   9   1       5296.41       5377.90       116.07 o
  13   9   1      71474.40      67459.20       741.51 o
  14   9   1       2737.42       2737.38       103.69 o
  15   9   1      32702.14      32454.35       376.81 o
  16   9   1        921.90        806.75        76.42 o
  17   9   1      44625.12      43516.46       569.59 o
  18   9   1        347.17        379.14        93.60 o
  19   9   1      39451.75      39468.02       537.76 o
  20   9   1        799.35        666.30       105.82 o
  21   9   1       6745.76       7496.80       206.79 o
  22   9   1        226.77        191.52       102.60 o
  23   9   1      32745.76      32700.71       489.05 o
  24   9   1       1526.18       1120.22       135.86 o
  25   9   1      14721.37      15581.15       327.25 o
  26   9   1        319.56        233.97       118.03 o
  27   9   1       9479.13       8535.90       307.36 o
  28   9   1        757.60        659.87       159.81 o
  29   9   1      12435.13      13146.20       365.39 o
  30   9   1         34.95        -73.47       174.35 o
  31   9   1       7459.04       7129.61       368.26 o
  32   9   1          1.90         42.52       244.67 o
  33   9   1       7457.01       6241.52       564.25 o
  34   9   1         96.95       -160.90       335.94 o
   1  10   1       2335.39       2413.28       107.50 o
   2  10   1       7944.15       7660.28       193.86 o
   3  10   1       4540.56       4663.56       122.22 o
   4  10   1       1916.60       1776.10        73.01 o
   5  10   1        863.22       1321.20        69.64 o
   6  10   1       1519.65       1682.53        85.88 o
   7  10   1       3378.64       3362.30       135.36 o
   8  10   1       5732.69       5312.92       124.64 o
   9  10   1        255.63        647.88        65.40 o
  10  10   1       5706.57       5537.69       119.61 o
  11  10   1        424.77        713.31        62.29 o
  12  10   1        168.04        237.37        59.69 o
  13  10   1       8894.28       8725.41       155.09 o
  14  10   1        188.17        199.75        69.28 o
  15  10   1        365.58        231.32        62.44 o
  16  10   1       2132.43       2180.79        86.27 o
  17  10   1       1422.41       1257.73       111.95 o
  18  10   1         25.94        -50.78        88.85 o
  19  10   1        776.38        570.32       120.41 o
  20  10   1       2413.57       2238.36       138.92 o
  21  10   1        215.08        193.35       102.17 o
  22  10   1        458.94        442.65       112.42 o
  23  10   1       1508.47       1619.36       139.03 o
  24  10   1          0.48        117.28       111.33 o
  25  10   1         10.51        202.59       122.56 o
  26  10   1        711.88        548.51       141.49 o
  27  10   1         91.48        -19.17       139.13 o
  28  10   1         65.32        -88.47       143.29 o
  29  10   1         43.53       -164.25       164.25 o
  30  10   1        102.68        -46.16       195.39 o
  31  10   1          9.68         -6.39       207.09 o
  32  10   1         93.37          5.01       304.38 o
  33  10   1        693.62        735.74       338.27 o
   1  11   1      37663.44      37215.33       487.81 o
   2  11   1         16.33        -56.04        69.81 o
   3  11   1      81760.38      79478.28       919.57 o
   4  11   1       3230.15       3185.47       101.04 o
   5  11   1      58572.55      56742.22       636.01 o
   6  11   1       4707.55       4756.46       122.60 o
   7  11   1      42765.14      42642.62       526.82 o
   8  11   1       1979.27       1868.70        74.51 o
   9  11   1      52186.48      50680.48       584.35 o
  10  11   1        296.75        437.83        60.20 o
  11  11   1      60935.82      61353.48       646.16 o
  12  11   1       1181.72       1161.40        78.03 o
  13  11   1      23574.37      23296.29       270.67 o
  14  11   1        328.14        392.64        70.80 o
  15  11   1      22386.04      22626.41       314.45 o
  16  11   1         41.64        125.81        72.51 o
  17  11   1      29073.14      29800.97       446.67 o
  18  11   1        409.96        588.53       105.88 o
  19  11   1      33018.89      33200.05       490.62 o
  20  11   1        367.75        330.09       107.13 o
  21  11   1      11199.86      11048.84       264.16 o
  22  11   1         40.47       -101.45       101.45 o
  23  11   1      30333.01      31210.34       486.86 o
  24  11   1        158.14        177.63       119.78 o
  25  11   1      22010.57      23341.36       444.52 o
  26  11   1         36.83         62.08       139.26 o
  27  11   1       7567.31       8025.16       310.97 o
  28  11   1        217.04        121.46       172.31 o
  29  11   1       9426.68       9743.47       411.61 o
  30  11   1         27.59        179.29       246.61 o
  31  11   1      12123.70      12733.50       684.96 o
  32  11   1        100.43        120.70       320.30 o
   1  12   1       2899.00       3108.78       129.17 o
   2  12   1       4651.01       4487.31       147.22 o
   3  12   1       5251.00       5167.19       157.07 o
   4  12   1        383.10        373.24        84.14 o
   5  12   1        710.73        777.85        78.92 o
   6  12   1       5827.78       6240.12       143.24 o
   7  12   1        802.55        728.01        71.88 o
   8  12   1        114.85        160.93        64.45 o
   9  12   1        474.60        782.26        85.59 o
  10  12   1         23.09        -21.18        63.69 o
  11  12   1        587.08        471.59        58.54 o
  12  12   1        557.79        573.93        67.01 o
  13  12   1        234.15        159.22        62.59 o
  14  12   1        259.60         54.61        64.00 o
  15  12   1       1356.25       1349.79        87.84 o
  16  12   1       2316.74       2980.30       133.45 o
  17  12   1        143.33        116.49        90.30 o
  18  12   1         70.58        -73.95        92.34 o
  19  12   1       1259.27        931.62       114.17 o
  20  12   1        971.82        785.55       120.67 o
  21  12   1       1663.24       1671.84       145.11 o
  22  12   1         36.16        -55.38       111.05 o
  23  12   1       1711.93       1717.02       151.10 o
  24  12   1        385.92        280.17       146.15 o
  25  12   1        316.30        252.75       145.02 o
  26  12   1        691.90        837.73       167.02 o
  27  12   1       2877.66       2927.18       258.50 o
  28  12   1        587.30        299.02       206.01 o
  29  12   1         41.57       -228.87       228.87 o
  30  12   1         99.00       -336.76       336.76 o
  31  12   1        309.43        784.66       350.20 o
   1  13   1       8283.78       8543.43       205.83 o
   2  13   1        133.97       1042.93       104.41 o
   3  13   1      26354.74      26369.65       397.66 o
   4  13   1       1239.38       1656.27       114.50 o
   5  13   1      37865.75      36688.11       506.81 o
   6  13   1        105.16         18.32        63.18 o
   7  13   1       9224.25       9568.92       187.16 o
   8  13   1        131.55         59.43        63.06 o
   9  13   1      12224.79      11978.03       278.65 o
  10  13   1        703.81        940.16        94.08 o
  11  13   1      13721.09      13515.92       229.61 o
  12  13   1        167.05        577.33        88.58 o
  13  13   1      22739.03      21741.32       364.01 o
  14  13   1        567.34        982.47        97.58 o
  15  13   1      18251.93      17321.70       315.98 o
  16  13   1         37.50         98.76        99.71 o
  17  13   1      18713.09      17392.80       331.63 o
  18  13   1       1586.24       1604.47       137.16 o
  19  13   1      19114.27      18898.60       426.07 o
  20  13   1       2043.19       1605.80       142.67 o
  21  13   1      12563.13      12266.81       294.91 o
  22  13   1        260.93        350.59       127.49 o
  23  13   1      12899.09      12730.67       355.92 o
  24  13   1        143.68        158.92       149.08 o
  25  13   1      13198.69      14040.67       484.60 o
  26  13   1        862.14        670.19       216.25 o
  27  13   1       7150.33       7322.44       394.93 o
  28  13   1         44.45       -226.29       295.24 o
  29  13   1       9015.20       9388.68       706.51 o
  30  13   1        269.09        257.67       324.71 o
   1  14   1        608.38        707.97        96.26 o
   2  14   1        274.51        185.04        83.88 o
   3  14   1       2386.94       2846.68       137.67 o
   4  14   1       1138.63       1144.51       106.13 o
   5  14   1       2865.14       2878.80       139.76 o
   6  14   1        568.13        432.06        93.33 o
   7  14   1         45.79        -79.62        79.62 o
   8  14   1        159.53        128.66        86.25 o
   9  14   1        864.08        702.20       103.96 o
  10  14   1         18.14         61.92        88.37 o
  11  14   1         12.16        142.25        84.87 o
  12  14   1        364.16        353.47        92.07 o
  13  14   1        624.80        583.51        98.61 o
  14  14   1       1292.23       1445.65       107.12 o
  15  14   1       3578.08       3394.13       165.28 o
  16  14   1        691.81        687.18       124.84 o
  17  14   1       2675.17       2543.81       156.88 o
  18  14   1        106.06        132.62       109.40 o
  19  14   1          3.09       -107.00       107.00 o
  20  14   1        139.67         49.13       112.17 o
  21  14   1        559.74        414.67       136.63 o
  22  14   1         42.75        -37.32       137.56 o
  23  14   1        575.63        418.08       158.32 o
  24  14   1        216.98        538.61       180.60 o
  25  14   1        550.67        409.47       204.28 o
  26  14   1       1063.27        832.94       269.47 o
  27  14   1       1466.90       1358.57       488.65 o
  28  14   1          9.76         23.52       311.28 o
   1  15   1       9215.57       9405.98       231.61 o
   2  15   1        220.50        309.57       104.35 o
   3  15   1       7563.37       7705.57       212.88 o
   4  15   1        746.56        834.10       110.44 o
   5  15   1       7910.79       7767.29       212.90 o
   6  15   1        645.63        627.86       105.99 o
   7  15   1       6311.44       6541.16       237.66 o
   8  15   1        596.87        520.08       103.93 o
   9  15   1       7812.82       7238.68       212.40 o
  10  15   1        399.73        265.46       100.37 o
  11  15   1       5558.06       5057.50       189.64 o
  12  15   1       1284.86       1103.57       124.99 o
  13  15   1      14585.65      15923.63       321.07 o
  14  15   1       1334.65       1411.03       140.72 o
  15  15   1       5276.85       4883.86       194.11 o
  16  15   1        571.94        432.75       117.36 o
  17  15   1       8406.54       8828.83       252.96 o
  18  15   1          9.08        -15.51       114.40 o
  19  15   1       6002.11       5632.09       243.50 o
  20  15   1         28.68        190.69       144.55 o
  21  15   1       8975.47       9903.63       458.79 o
  22  15   1         64.88        322.26       164.58 o
  23  15   1       6693.61       6866.05       388.22 o
  24  15   1        164.16         -9.49       234.47 o
  25  15   1       8338.99       8266.02       730.57 o
  26  15   1        221.71        860.84       329.73 o
  27  15   1       9852.83      10023.63       684.52 o
   1  16   1        325.23        372.31        99.93 o
   2  16   1        371.99        366.23       100.24 o
   3  16   1       1055.38        967.17       118.02 o
   4  16   1        832.02        885.18       115.24 o
   5  16   1       1330.75       1499.17       132.36 o
   6  16   1       2038.25       2110.18       141.61 o
   7  16   1        298.83        381.17       106.30 o
   8  16   1        499.93        320.76       103.90 o
   9  16   1         10.21        -55.90        96.59 o
  10  16   1        112.01         92.67       100.45 o
  11  16   1        902.05        804.37       122.04 o
  12  16   1          4.56        -99.51        99.51 o
  13  16   1         43.46         18.03       107.47 o
  14  16   1       1989.59       1956.45       151.07 o
  15  16   1        116.85        212.64       115.95 o
  16  16   1       1098.26       1203.65       150.50 o
  17  16   1        704.99        581.36       152.67 o
  18  16   1         34.48       -108.46       139.38 o
  19  16   1       1727.28       1820.95       192.61 o
  20  16   1        729.94        658.02       168.81 o
  21  16   1         19.42        -26.97       190.05 o
  22  16   1        401.25        433.40       234.97 o
  23  16   1        952.04        870.66       328.61 o
  24  16   1       1295.21       1333.29       354.46 o
  25  16   1       1317.07       1306.52       438.48 o
   1  17   1      26843.17      26042.97       438.19 o
   2  17   1       1400.23       1572.24       141.40 o
   3  17   1      23993.78      23627.33       413.89 o
   4  17   1        400.59        569.07       119.86 o
   5  17   1      13991.33      15058.20       322.30 o
   6  17   1        588.03        884.55       124.57 o
   7  17   1      23692.09      22204.33       399.59 o
   8  17   1        530.78        625.38       119.10 o
   9  17   1      14895.30      14722.87       344.32 o
  10  17   1          7.96        198.27       113.12 o
  11  17   1      16206.54      14373.35       322.16 o
  12  17   1         57.11        220.74       114.93 o
  13  17   1      15291.11      15450.20       362.57 o
  14  17   1        489.60        237.11       135.63 o
  15  17   1       8336.66       7843.97       296.43 o
  16  17   1       1208.63       1463.02       188.83 o
  17  17   1      10687.71      10760.06       345.67 o
  18  17   1         26.71        147.67       177.43 o
  19  17   1       7581.10       8060.10       414.01 o
  20  17   1         13.79        446.06       305.58 o
  21  17   1      11608.01      10827.17       680.40 o
  22  17   1        226.85        -10.02       316.97 o
  23  17   1       2519.52       2528.68       474.18 o
   1  18   1        251.51        368.82       115.73 o
   2  18   1        480.41        355.17       115.19 o
   3  18   1        318.76        418.96       118.21 o
   4  18   1        323.18        339.14       115.88 o
   5  18   1         28.91        142.72       113.28 o
   6  18   1         67.01         39.27       112.58 o
   7  18   1       2051.89       1866.10       156.68 o
   8  18   1         69.88         50.41       114.41 o
   9  18   1         56.61        149.32       126.60 o
  10  18   1        112.44          4.91       124.59 o
  11  18   1          8.37         55.76       135.70 o
  12  18   1          0.01         65.82       141.51 o
  13  18   1       1070.66       1227.26       177.42 o
  14  18   1        205.68        232.84       152.38 o
  15  18   1        307.70        563.58       191.63 o
  16  18   1       1293.24       1640.15       254.04 o
  17  18   1         14.65        297.22       292.24 o
  18  18   1         31.02        -93.66       268.04 o
  19  18   1       1037.99       1013.08       410.99 o
  20  18   1        184.10        271.97       315.47 o
  21  18   1        141.58        -20.98       438.53 o
   1  19   1      22376.46      22481.53       423.26 o
   2  19   1         33.10        362.40       131.00 o
   3  19   1      21121.82      20850.97       437.86 o
   4  19   1         63.49        171.64       131.86 o
   5  19   1      19449.84      19404.18       420.25 o
   6  19   1        103.58        194.20       141.76 o
   7  19   1      26882.00      27466.74       580.24 o
   8  19   1         16.01        148.38       161.66 o
   9  19   1      21335.04      21825.10       541.52 o
  10  19   1        328.51        513.37       174.19 o
  11  19   1      22066.87      23185.53       566.20 o
  12  19   1        319.85        394.44       232.54 o
  13  19   1      13735.78      13528.14       563.50 o
  14  19   1         49.69         67.95       264.12 o
  15  19   1      13366.03      13674.33       714.63 o
  16  19   1        117.91         58.71       295.96 o
  17  19   1       8639.08       9271.85       698.67 o
  18  19   1        412.26        641.03       509.08 o
   1  20   1         98.13        201.96       178.84 o
   2  20   1        469.40        115.85       176.22 o
   3  20   1         58.76        109.38       180.53 o
   4  20   1        264.54        310.13       185.49 o
   5  20   1         20.13        161.45       182.14 o
   6  20   1        773.85       1059.36       231.61 o
   7  20   1        610.70        567.95       234.08 o
   8  20   1        821.44        311.44       235.82 o
   9  20   1        186.39         49.59       212.62 o
  10  20   1          5.11        210.76       278.85 o
  11  20   1         96.35       -123.84       257.58 o
  12  20   1        105.24         45.43       446.16 o
  13  20   1       1961.84       1822.06       526.91 o
  14  20   1        159.91        754.27       481.34 o
  15  20   1         41.30       -376.16       585.67 o
   1  21   1      12290.35      12546.91       690.33 o
   2  21   1        337.46        498.76       342.91 o
   3  21   1      11430.87      12706.35       978.05 o
   4  21   1          4.97         34.99       396.23 o
   5  21   1      14125.38      14913.25      2268.88 o
   6  21   1          0.32        298.26       419.86 o
   7  21   1      13000.61      12900.25      1003.27 o
   8  21   1         85.65        147.61       628.52 o
   1   0   2       1147.89       1268.76        39.34 o
   2   0   2     143031.72     142776.09      1692.19 o
   3   0   2      69268.68      66742.82       901.68 o
   4   0   2     179667.16     181417.09      1564.60 o
   5   0   2     168200.03     168187.14      1578.63 o
   6   0   2      25306.72      25839.65       264.50 o
   7   0   2       3095.89       3357.66        78.47 o
   8   0   2      60665.84      64165.95       689.87 o
   9   0   2       6098.66       7600.72       132.49 o
  10   0   2     183673.86     183628.59      2206.09 o
  11   0   2      11241.35      10214.03       182.52 o
  12   0   2      16772.59      17530.74       290.96 o
  13   0   2          0.66        251.01        66.94 o
  14   0   2      80553.02      78640.20      1151.77 o
  15   0   2      18124.01      17659.96       357.13 o
  16   0   2      21582.42      21464.60       419.79 o
  17   0   2      13635.10      15256.73       335.78 o
  18   0   2      85481.60      85327.05      1354.89 o
  19   0   2      38520.72      38761.63       694.27 o
  20   0   2      25090.87      24997.48       503.55 o
  21   0   2      11278.37      11034.96       243.86 o
  22   0   2      22538.65      22448.30       401.77 o
  23   0   2       1080.41       1664.96       136.71 o
  24   0   2      45144.89      43790.30       689.91 o
  25   0   2        100.10        897.15       149.02 o
  26   0   2       9485.01       9148.79       353.64 o
  27   0   2        256.86        763.99       160.67 o
  28   0   2      18207.13      20183.06       506.01 o
  29   0   2       3087.14       3261.18       235.00 o
  30   0   2      14233.87      14321.15       624.16 o
  31   0   2        925.72        954.24       227.54 o
  32   0   2       4270.59       4955.98       668.88 o
  33   0   2        144.06        507.92       228.25 o
  34   0   2      13911.34      13821.04       548.25 o
  35   0   2         73.10        469.58       406.73 o
  36   0   2       7351.75       7489.51       849.94 o
  37   0   2        199.23        554.58       493.54 o
   0   1   2       1713.51       1626.22        45.16 o
   1   1   2       4372.93       4793.40        60.75 o
   3   1   2       7771.47       7770.58        65.85 o
   4   1   2       1001.88       1445.07        23.53 o
   5   1   2        548.31        837.05        20.19 o
   6   1   2      19493.64      21138.36       146.19 o
   7   1   2       2224.21       2333.51        33.60 o
   8   1   2       4838.38       5117.92        55.30 o
   9   1   2         24.56        321.67        24.03 o
  10   1   2       3142.62       2840.06        52.41 o
  11   1   2       8810.17       9792.97       111.92 o
  12   1   2        114.03        330.67        32.61 o
  13   1   2       1764.58       2317.70        57.99 o
  14   1   2       8490.03       9065.83       129.11 o
  15   1   2        342.04        502.36        42.87 o
  16   1   2        184.91        111.19        42.38 o
  17   1   2       2383.21       2822.44        88.94 o
  18   1   2       4864.50       4451.46       102.96 o
  19   1   2       1616.59       1689.59        86.66 o
  20   1   2       1124.71       1068.32        99.65 o
  21   1   2          0.10        131.72        56.69 o
  22   1   2       1300.29       1290.19       105.15 o
  23   1   2       2113.76       2020.74       102.89 o
  24   1   2       9312.75       8802.93       209.49 o
  25   1   2       1085.74        943.02       109.76 o
  26   1   2       1943.25       1851.92       129.81 o
  27   1   2        376.75        444.17       109.08 o
  28   1   2       2100.27       2373.84       152.58 o
  29   1   2        108.30         62.77       110.76 o
  30   1   2       1088.39       1111.71       162.12 o
  31   1   2         21.07        -77.77       138.63 o
  32   1   2       2455.56       2580.09       202.78 o
  33   1   2         34.75        146.25       153.09 o
  34   1   2        404.87        130.94       164.30 o
  35   1   2          0.92        -95.42       281.92 o
  36   1   2        480.92        582.35       349.96 o
  37   1   2          7.68        556.52       362.69 o
   0   2   2      11341.19      13677.08       133.43 o
   1   2   2       3195.14       3956.93        43.31 o
   2   2   2      45952.50      46069.98       283.57 o
   3   2   2       4897.44       5538.77        52.20 o
   4   2   2      16826.55      17423.91       115.00 o
   5   2   2      21835.22      23382.93       154.44 o
   6   2   2      36107.06      37774.96       241.02 o
   7   2   2      35339.84      35799.81       243.02 o
   8   2   2      83960.72      86591.04       546.55 o
   9   2   2       1267.12       1466.66        33.74 o
  10   2   2      39582.04      39301.56       310.15 o
  11   2   2       2448.86       2717.16        47.78 o
  12   2   2      49517.03      49314.03       429.92 o
  13   2   2        865.72        999.92        42.96 o
  14   2   2      36413.43      35723.76       364.70 o
  15   2   2        949.70        931.20        62.55 o
  16   2   2      46241.49      45421.46       503.95 o
  17   2   2       8367.28       8552.42       151.30 o
  18   2   2      34602.43      34119.96       405.28 o
  19   2   2      12220.62      12420.49       198.88 o
  20   2   2      36263.18      35813.84       430.38 o
  21   2   2       1436.76       1883.94        97.74 o
  22   2   2      15032.35      15313.44       253.98 o
  23   2   2       1999.37       2193.62       107.67 o
  24   2   2      36470.32      36141.17       454.36 o
  25   2   2       1122.50       1479.45       107.57 o
  26   2   2      11880.45      11764.63       254.19 o
  27   2   2       1082.80       1355.64       125.72 o
  28   2   2      13944.96      13991.10       291.26 o
  29   2   2       2027.80       2278.08       168.71 o
  30   2   2      17885.22      17333.11       394.44 o
  31   2   2        136.88        464.11       150.75 o
  32   2   2       4255.41       4679.78       243.43 o
  33   2   2          1.26        105.08       155.67 o
  34   2   2      11096.22      11351.12       370.95 o
  35   2   2        589.37        261.16       352.78 o
  36   2   2       3836.79       4459.37       723.01 o
  37   2   2        478.25        723.93       369.78 o
   0   3   2       6736.55       7259.91        80.93 o
   1   3   2       7249.36       7600.26        61.51 o
   2   3   2      16960.27      17051.06       124.82 o
   3   3   2      18526.58      19045.89       142.13 o
   4   3   2      66074.65      67812.98       452.17 o
   5   3   2       6130.37       6922.53        64.22 o
   6   3   2     105167.70     107370.07       688.70 o
   7   3   2       5648.20       5756.07        56.85 o
   8   3   2       6753.51       7231.05        76.40 o
   9   3   2      24017.76      23834.98       192.11 o
  10   3   2      11210.13      11832.38       117.66 o
  11   3   2      17131.39      16383.62       157.67 o
  12   3   2        101.38        144.25        30.83 o
  13   3   2       3641.67       3636.93        65.86 o
  14   3   2       2880.65       2673.73        62.30 o
  15   3   2       7725.82       7753.59       112.21 o
  16   3   2       2201.94       2468.88        63.36 o
  17   3   2        176.73        301.50        48.83 o
  18   3   2      28096.44      28715.66       316.03 o
  19   3   2       6529.00       6860.00       125.08 o
  20   3   2        432.66        296.89        60.22 o
  21   3   2       1862.51       1750.85        84.13 o
  22   3   2       1329.42       1305.93        84.16 o
  23   3   2        186.80        513.41        83.47 o
  24   3   2       5173.26       5623.97       176.14 o
  25   3   2       5015.93       5102.20       173.90 o
  26   3   2       2210.12       2599.87       159.90 o
  27   3   2         98.92         77.92       102.25 o
  28   3   2       3132.64       3114.32       165.68 o
  29   3   2        479.07        492.79       132.73 o
  30   3   2       2955.70       3194.22       206.39 o
  31   3   2         49.21        113.72       143.39 o
  32   3   2       4877.15       5404.40       255.52 o
  33   3   2         47.55        210.85       154.42 o
  34   3   2       1595.90       1281.63       229.61 o
  35   3   2         43.53        -74.24       337.45 o
  36   3   2        530.43        489.64       336.89 o
  37   3   2        171.17        110.96       384.80 o
   0   4   2      24455.84      26362.61       254.13 o
   1   4   2      78744.23      81761.41       515.18 o
   2   4   2      69940.02      70107.09       468.98 o
   3   4   2      33579.35      36439.30       271.03 o
   4   4   2      50665.45      51899.54       376.48 o
   5   4   2      31294.62      33531.50       242.48 o
   6   4   2      28817.67      28291.19       225.42 o
   7   4   2       5049.47       6392.90        94.08 o
   8   4   2      62245.19      62027.92       481.99 o
   9   4   2        328.44       1369.52        46.48 o
  10   4   2      15395.59      15515.44       151.82 o
  11   4   2       5731.12       5677.91        95.87 o
  12   4   2      47267.32      47429.70       452.11 o
  13   4   2        643.96       1004.08        70.77 o
  14   4   2      44751.80      44924.09       510.44 o
  15   4   2       2808.98       2700.38        87.56 o
  16   4   2      33221.68      32343.78       383.56 o
  17   4   2      12950.43      12498.71       194.39 o
  18   4   2      17418.36      17742.57       256.06 o
  19   4   2       6387.09       6419.41       139.87 o
  20   4   2      32053.81      32000.71       415.73 o
  21   4   2       4072.62       4238.09       147.44 o
  22   4   2      12838.78      12777.93       246.36 o
  23   4   2      11229.66      10713.40       229.64 o
  24   4   2      19703.92      20107.94       335.67 o
  25   4   2       1340.42       1399.87       119.94 o
  26   4   2       8781.07       9475.97       233.86 o
  27   4   2       2781.92       2816.48       156.51 o
  28   4   2      16382.91      16646.38       322.08 o
  29   4   2       1468.80       1355.78       163.78 o
  30   4   2      13655.31      14391.52       378.87 o
  31   4   2       1049.75       1158.95       170.70 o
  32   4   2       7001.50       7591.96       305.56 o
  33   4   2          0.09         49.16       157.62 o
  34   4   2      13138.93      12780.92       865.27 o
  35   4   2        184.40        219.49       318.39 o
  36   4   2       5316.35       5421.43       635.16 o
   0   5   2       5609.35       6204.97        84.12 o
   1   5   2      81005.72      80359.10       524.05 o
   2   5   2       1909.02       2058.19        35.47 o
   3   5   2      50151.73      49553.80       369.52 o
   4   5   2       2786.32       3220.19        58.10 o
   5   5   2       1870.64       1754.80        44.39 o
   6   5   2        253.33        320.18        28.67 o
   7   5   2       4269.46       4700.27        68.73 o
   8   5   2        535.24        447.42        31.45 o
   9   5   2       4436.33       4486.68        70.75 o
  10   5   2      56135.40      59129.51       511.81 o
  11   5   2       8648.12       9097.75       125.40 o
  12   5   2       8499.06       8390.36       141.51 o
  13   5   2       4544.68       4557.36       110.70 o
  14   5   2        253.29        171.81        62.51 o
  15   5   2       2954.26       2809.84       105.14 o
  16   5   2       5356.08       5177.16       138.28 o
  17   5   2       5189.58       4930.58       145.04 o
  18   5   2      13172.21      12910.47       245.33 o
  19   5   2        216.19        464.71        85.03 o
  20   5   2       6368.16       6170.28       173.83 o
  21   5   2         92.89        234.80        86.75 o
  22   5   2       1198.06        885.83       102.35 o
  23   5   2        277.42        242.65        93.63 o
  24   5   2       1052.53        844.16       111.92 o
  25   5   2        361.87        250.08       101.98 o
  26   5   2         76.71        -41.90        99.16 o
  27   5   2        394.62        366.22       112.12 o
  28   5   2         59.44         -5.39       110.41 o
  29   5   2       1278.04        778.99       156.15 o
  30   5   2       2386.89       2391.18       196.05 o
  31   5   2        852.73        791.97       166.51 o
  32   5   2         24.89       -138.32       151.13 o
  33   5   2        291.67        210.08       172.16 o
  34   5   2         94.93        258.42       308.44 o
  35   5   2          0.39         -0.70       317.91 o
  36   5   2        110.45        437.24       338.68 o
   0   6   2      15596.19      15356.03       199.98 o
   1   6   2      17086.50      17806.46       158.86 o
   2   6   2      32776.06      32452.78       270.00 o
   3   6   2       1675.61       1998.31        45.37 o
   4   6   2      80163.87      80327.83       654.68 o
   5   6   2       3588.72       3557.84        74.30 o
   6   6   2      25706.60      25966.35       242.80 o
   7   6   2       5060.71       5448.07        84.60 o
   8   6   2      61104.32      60531.76       537.00 o
   9   6   2        205.55        223.91        32.83 o
  10   6   2      22768.79      23110.84       265.12 o
  11   6   2      12945.15      12978.44       172.43 o
  12   6   2      24372.84      23946.73       279.11 o
  13   6   2        363.90        604.57        58.12 o
  14   6   2      53852.18      53081.47       585.13 o
  15   6   2       1219.01       1640.70        80.77 o
  16   6   2       6639.90       6847.22       169.13 o
  17   6   2       1522.90       1766.76       103.11 o
  18   6   2      24569.97      24484.18       358.93 o
  19   6   2        124.82        380.52       112.50 o
  20   6   2      10998.51      10657.40       220.97 o
  21   6   2         22.27         46.52        86.17 o
  22   6   2      26445.63      26868.54       431.49 o
  23   6   2          9.12         84.41        94.51 o
  24   6   2      14608.79      14710.17       312.07 o
  25   6   2          0.19        100.01       105.16 o
  26   6   2       9916.43      10663.25       264.51 o
  27   6   2        404.07        522.15       124.68 o
  28   6   2      15615.00      15607.09       373.21 o
  29   6   2       2365.34       2480.20       194.42 o
  30   6   2       8553.93       9096.42       304.85 o
  31   6   2         11.00        310.01       157.46 o
  32   6   2       8738.72       9410.45       325.09 o
  33   6   2         38.55        -71.53       210.91 o
  34   6   2       6697.92       5614.52       751.19 o
  35   6   2        211.61        197.99       360.02 o
   0   7   2       7096.73       7529.97       162.44 o
   1   7   2       3160.40       3242.94        58.36 o
   2   7   2          9.85        202.80        26.97 o
   3   7   2         24.46        343.47        30.98 o
   4   7   2      12249.63      13193.12       161.56 o
   5   7   2        260.57        280.74        37.75 o
   6   7   2         33.16        190.01        42.22 o
   7   7   2        966.93       1267.50        53.77 o
   8   7   2       1820.85       2234.01        67.52 o
   9   7   2        589.53        756.55        44.86 o
  10   7   2       4964.66       5176.23        96.30 o
  11   7   2        449.53        451.89        61.87 o
  12   7   2        110.68        240.61        41.58 o
  13   7   2       1668.43       1626.04        64.80 o
  14   7   2        357.61        259.94        58.57 o
  15   7   2       1185.35       1401.82        76.87 o
  16   7   2      13235.57      13024.25       219.11 o
  17   7   2         13.23        173.52        79.11 o
  18   7   2        151.18        105.35        79.71 o
  19   7   2       1782.32       1699.92       111.44 o
  20   7   2       5205.38       5171.55       163.55 o
  21   7   2         77.25        -87.27        87.27 o
  22   7   2       2816.90       2619.02       138.94 o
  23   7   2        228.67        281.10       101.66 o
  24   7   2         66.52        131.79       102.42 o
  25   7   2         52.79        -19.50        99.35 o
  26   7   2       2012.49       2020.96       145.23 o
  27   7   2          0.73         -4.59       119.03 o
  28   7   2       5797.08       5788.19       248.04 o
  29   7   2          0.01         64.85       143.97 o
  30   7   2       2940.67       2991.19       212.87 o
  31   7   2          0.80        -95.40       156.09 o
  32   7   2       1101.13       1108.43       204.78 o
  33   7   2         67.28        358.07       349.82 o
  34   7   2        725.50        240.29       328.94 o
  35   7   2         97.59       -162.98       317.67 o
   0   8   2      33823.50      33261.21       502.59 o
   1   8   2      12260.44      11754.23       159.10 o
   2   8   2     125878.26     124718.34      1184.10 o
   3   8   2      15802.98      15765.13       197.03 o
   4   8   2      24952.98      24276.76       258.68 o
   5   8   2       1915.56       1677.44        57.05 o
   6   8   2      57591.54      56437.32       590.56 o
   7   8   2       8024.02       7833.99       133.68 o
   8   8   2      58964.10      57808.08       588.46 o
   9   8   2         53.94        167.23        44.83 o
  10   8   2      24349.32      23479.12       262.72 o
  11   8   2         15.95         24.20        41.63 o
  12   8   2      48326.71      47265.16       501.30 o
  13   8   2        163.69        184.75        45.06 o
  14   8   2      29008.35      28947.14       350.93 o
  15   8   2      20593.49      19819.61       281.71 o
  16   8   2      26684.22      25992.16       343.63 o
  17   8   2       2072.53       2117.05       118.54 o
  18   8   2      37835.51      37473.93       505.02 o
  19   8   2         22.41        139.91        88.86 o
  20   8   2      17196.78      16346.69       294.13 o
  21   8   2         54.19         86.97        92.56 o
  22   8   2      21399.36      22389.76       377.89 o
  23   8   2       1837.30       1658.81       132.20 o
  24   8   2      12908.41      12536.98       281.58 o
  25   8   2        206.35        211.01       112.02 o
  26   8   2      14626.90      14571.28       306.83 o
  27   8   2         14.31       -130.19       130.19 o
  28   8   2       8616.28       8788.01       296.26 o
  29   8   2        277.06        311.17       151.53 o
  30   8   2      12482.98      12037.97       356.01 o
  31   8   2        760.70        923.97       197.07 o
  32   8   2       7737.03       8398.47       557.15 o
  33   8   2        131.40        -19.23       292.46 o
  34   8   2       5674.33       4020.27       549.13 o
   0   9   2        155.58        -23.33        71.56 o
   1   9   2        468.75        595.71        50.31 o
   2   9   2       5654.59       6080.95       108.30 o
   3   9   2        270.56        847.14        52.05 o
   4   9   2        594.34       1400.67        63.53 o
   5   9   2        881.29        869.06        46.29 o
   6   9   2       4887.79       5687.62       129.27 o
   7   9   2       1898.59       1836.40        72.56 o
   8   9   2         32.43        474.88        52.16 o
   9   9   2        795.26        813.18        58.57 o
  10   9   2      24326.70      24423.91       277.74 o
  11   9   2        135.48        958.38        52.11 o
  12   9   2        992.29        983.70        58.52 o
  13   9   2       1019.60       1192.57        64.63 o
  14   9   2          8.12        -60.43        60.43 o
  15   9   2       2863.75       2812.41       107.62 o
  16   9   2       7603.78       8089.89       169.83 o
  17   9   2          3.83        -61.29        61.29 o
  18   9   2       1157.88       1336.50       114.13 o
  19   9   2        955.33       1105.03       110.25 o
  20   9   2        117.10        221.59        94.59 o
  21   9   2         24.49          8.18        93.77 o
  22   9   2       2668.96       2823.63       151.64 o
  23   9   2        451.88        406.68       111.69 o
  24   9   2        229.96        248.60       115.95 o
  25   9   2        121.17        113.64       109.86 o
  26   9   2        952.32        872.90       160.81 o
  27   9   2          2.00        -78.99       138.34 o
  28   9   2        191.99        207.69       146.69 o
  29   9   2        763.97        736.92       172.88 o
  30   9   2        265.43        499.70       166.86 o
  31   9   2         19.35        145.74       236.85 o
  32   9   2         20.91        204.03       314.49 o
  33   9   2         83.23         36.85       314.88 o
  34   9   2          8.23       -351.40       351.40 o
   0  10   2      36150.16      35499.77       649.49 o
   1  10   2       5416.15       5349.45       143.39 o
   2  10   2      63086.29      61433.47       670.22 o
   3  10   2       2617.86       3079.69       105.01 o
   4  10   2      71053.05      70593.54       711.66 o
   5  10   2       1563.34       2037.55        82.53 o
   6  10   2      25348.72      24847.32       285.08 o
   7  10   2       1955.36       1827.04        64.01 o
   8  10   2      42491.72      41042.95       465.53 o
   9  10   2      28720.44      28451.60       337.31 o
  10  10   2      45727.53      44164.20       481.88 o
  11  10   2       1852.86       1873.38        74.15 o
  12  10   2      39490.26      38855.09       399.95 o
  13  10   2        945.04        942.80        62.90 o
  14  10   2      18392.95      18731.27       247.73 o
  15  10   2       1160.14       1064.49        82.87 o
  16  10   2      22322.01      22218.74       293.94 o
  17  10   2       2644.96       2574.64       121.70 o
  18  10   2      27237.13      27381.12       416.32 o
  19  10   2         34.62        131.83        94.43 o
  20  10   2      15057.85      14623.30       290.05 o
  21  10   2       2659.48       2492.76       146.96 o
  22  10   2      16275.81      16295.64       317.38 o
  23  10   2        474.73        385.40       113.99 o
  24  10   2      22420.47      23028.99       412.90 o
  25  10   2        109.87         60.81       134.58 o
  26  10   2       9515.35       9538.27       320.44 o
  27  10   2         36.31         19.44       143.91 o
  28  10   2      14063.65      14917.83       392.16 o
  29  10   2        135.54         19.44       151.77 o
  30  10   2       9202.89       7726.60       504.66 o
  31  10   2       1071.98        989.87       329.94 o
  32  10   2       8226.55       7937.32       714.76 o
  33  10   2       1580.45        788.53       355.02 o
   0  11   2       5469.98       5317.91       209.47 o
   1  11   2        890.07       1175.11        89.97 o
   2  11   2        711.50        614.69        83.45 o
   3  11   2       1184.91       1567.36        74.79 o
   4  11   2         45.29         -1.83        43.53 o
   5  11   2          6.72        386.41        56.54 o
   6  11   2       3416.19       3218.28       103.45 o
   7  11   2       1604.95       2177.33        86.43 o
   8  11   2        285.74        346.11        47.96 o
   9  11   2       1516.82       1705.14        71.63 o
  10  11   2       1993.79       1963.70        80.22 o
  11  11   2        479.33        644.88        71.86 o
  12  11   2       2205.46       2157.82        81.98 o
  13  11   2       2868.88       2977.28        91.47 o
  14  11   2        147.56        154.35        63.33 o
  15  11   2        354.73        324.15        68.55 o
  16  11   2         20.98        116.42        66.74 o
  17  11   2        919.22        944.51       101.77 o
  18  11   2       1418.13       1504.11       117.74 o
  19  11   2        903.54        713.71       106.04 o
  20  11   2       1960.71       1976.83       128.20 o
  21  11   2         42.04        214.48       101.52 o
  22  11   2       1360.83       1397.14       136.68 o
  23  11   2       1620.00       1744.49       172.00 o
  24  11   2        484.59        375.47       153.34 o
  25  11   2        630.30        698.81       153.84 o
  26  11   2       1067.47       1360.91       222.36 o
  27  11   2        664.43        612.92       166.52 o
  28  11   2        873.74        684.21       195.28 o
  29  11   2         90.73         75.18       208.67 o
  30  11   2       2604.58       2472.88       342.51 o
  31  11   2        268.07        560.32       339.18 o
  32  11   2       1184.19        687.54       353.01 o
   0  12   2      17013.54      16987.83       409.14 o
   1  12   2       4747.78       4643.45       163.25 o
   2  12   2      12939.27      12398.21       238.52 o
   3  12   2       1327.29       1593.95       106.90 o
   4  12   2      37395.59      37442.66       456.99 o
   5  12   2       5834.29       6212.04       135.26 o
   6  12   2      12274.64      12298.03       211.10 o
   7  12   2       6697.28       6815.02       153.72 o
   8  12   2      28176.90      28538.49       377.04 o
   9  12   2       8618.27       8327.24       144.11 o
  10  12   2      20820.96      20643.18       258.65 o
  11  12   2       1292.20       1644.32        86.21 o
  12  12   2      16716.30      16236.02       217.37 o
  13  12   2        114.90        166.26        60.39 o
  14  12   2      21991.93      21577.49       297.40 o
  15  12   2       1514.19       1646.48        93.14 o
  16  12   2      21277.55      21606.97       328.84 o
  17  12   2        347.51        407.54        90.90 o
  18  12   2      33713.56      33949.33       458.96 o
  19  12   2       3860.01       3636.41       147.72 o
  20  12   2       7206.52       7274.34       195.50 o
  21  12   2          5.68        126.63        97.50 o
  22  12   2      15403.60      16239.19       316.46 o
  23  12   2        168.85        282.04       123.54 o
  24  12   2      16574.80      16140.40       396.33 o
  25  12   2        163.42        175.28       149.15 o
  26  12   2      10496.45      10906.28       435.12 o
  27  12   2         33.85         64.54       170.82 o
  28  12   2       9372.56       8311.70       411.47 o
  29  12   2        293.23        350.35       297.73 o
  30  12   2       6244.10       6044.86       524.42 o
  31  12   2        388.18        390.79       348.45 o
   0  13   2      21947.39      21228.65       483.18 o
   1  13   2        764.28       1134.12       101.92 o
   2  13   2       4532.45       4359.82       152.74 o
   3  13   2         20.95        321.59        84.02 o
   4  13   2          1.90        103.35        80.24 o
   5  13   2         62.13        138.78        82.26 o
   6  13   2       3659.13       3188.05       123.86 o
   7  13   2        308.31        600.41        81.75 o
   8  13   2        796.59        516.92        74.01 o
   9  13   2        256.85        209.30        63.51 o
  10  13   2       2809.33       2749.84       104.08 o
  11  13   2        563.91        613.21        75.20 o
  12  13   2       1238.76       1451.20        82.70 o
  13  13   2       5906.45       5558.45       154.44 o
  14  13   2       2147.27       2195.93       112.42 o
  15  13   2       3477.58       3071.28       136.61 o
  16  13   2       1229.82       1040.44       122.31 o
  17  13   2       3790.53       3510.14       166.34 o
  18  13   2       2834.63       3152.18       162.76 o
  19  13   2         23.96         57.00       103.35 o
  20  13   2        132.94        182.72       119.41 o
  21  13   2        246.47        366.06       142.33 o
  22  13   2       1488.51       1257.24       167.13 o
  23  13   2         55.63         -6.82       136.40 o
  24  13   2        646.36        274.62       154.41 o
  25  13   2        226.84        199.18       161.95 o
  26  13   2       1418.94       1172.75       229.48 o
  27  13   2        826.05        899.43       260.61 o
  28  13   2         93.79       -190.19       285.82 o
  29  13   2        200.83        141.03       311.58 o
  30  13   2        836.84        548.38       410.30 o
   0  14   2      18496.42      17262.62       436.89 o
   1  14   2        315.92        428.27        92.97 o
   2  14   2      24208.42      23229.75       374.06 o
   3  14   2        177.37        218.57        89.46 o
   4  14   2      12197.45      11921.07       253.93 o
   5  14   2       1855.69       1939.93       125.26 o
   6  14   2      22624.91      22290.18       366.42 o
   7  14   2        830.23       1391.18       116.98 o
   8  14   2      23002.57      21967.86       365.94 o
   9  14   2       1187.82       1383.53       101.61 o
  10  14   2      15023.27      15053.27       266.32 o
  11  14   2        487.94        621.65        91.21 o
  12  14   2      21408.36      20855.80       315.89 o
  13  14   2       7570.86       6721.52       174.29 o
  14  14   2      16053.01      17060.63       282.92 o
  15  14   2       3170.54       3307.76       143.01 o
  16  14   2      11252.69      10672.47       247.32 o
  17  14   2        664.18        718.02       116.69 o
  18  14   2      13181.14      13947.54       299.76 o
  19  14   2        162.88        173.94       117.57 o
  20  14   2      13391.88      13351.38       361.74 o
  21  14   2       1164.18       1180.62       167.57 o
  22  14   2       9591.69      10271.01       329.66 o
  23  14   2        389.40        567.90       162.72 o
  24  14   2       8083.93       8239.11       359.66 o
  25  14   2       1276.43        897.40       221.98 o
  26  14   2      11366.31      11898.49       581.65 o
  27  14   2       1006.36        922.35       342.10 o
  28  14   2       6018.26       5364.61       519.73 o
   0  15   2       2360.78       1974.81       187.34 o
   1  15   2         40.25         54.28        86.23 o
   2  15   2       7691.04       7816.23       212.68 o
   3  15   2        633.61        590.84       101.83 o
   4  15   2         10.22          2.21        88.13 o
   5  15   2         38.15        -48.11        86.27 o
   6  15   2          6.15        -28.84        89.74 o
   7  15   2         65.96         24.02        92.02 o
   8  15   2       3189.99       3379.95       187.21 o
   9  15   2        315.44        266.01        85.15 o
  10  15   2         34.20        -70.41        81.56 o
  11  15   2         50.46         48.16        97.56 o
  12  15   2        726.84        896.78       108.19 o
  13  15   2          1.59        -17.62        87.90 o
  14  15   2        127.02         43.19       103.77 o
  15  15   2        789.81        691.61       121.27 o
  16  15   2         30.80         23.47       114.04 o
  17  15   2          0.03       -114.55       120.07 o
  18  15   2         23.01        108.27       132.26 o
  19  15   2        279.13        387.20       145.28 o
  20  15   2        108.22         81.05       142.27 o
  21  15   2          0.26       -130.91       151.72 o
  22  15   2        396.00        201.34       190.23 o
  23  15   2          5.86       -120.11       190.16 o
  24  15   2          8.64        219.65       236.11 o
  25  15   2        223.47        311.15       298.70 o
  26  15   2          1.48       -300.74       300.74 o
  27  15   2          0.03       -303.58       308.15 o
   0  16   2      17437.61      16468.77       457.98 o
   1  16   2        256.00        257.77        99.65 o
   2  16   2      20429.27      20918.01       370.44 o
   3  16   2        244.42         55.32        95.93 o
   4  16   2      13048.13      12627.33       282.40 o
   5  16   2        692.03        722.32       115.37 o
   6  16   2      18594.02      18534.61       370.68 o
   7  16   2          2.26        -12.11        99.21 o
   8  16   2      13390.33      13180.89       291.38 o
   9  16   2        263.64        332.73       107.94 o
  10  16   2      18508.42      19161.70       360.68 o
  11  16   2       1346.44       1059.73       130.10 o
  12  16   2      14217.79      13989.17       281.13 o
  13  16   2         85.13        237.71       115.73 o
  14  16   2      19333.30      20192.82       410.03 o
  15  16   2        230.90         -7.06       128.97 o
  16  16   2       9325.24       9849.86       315.72 o
  17  16   2        170.20        -15.45       132.54 o
  18  16   2       9285.54       8829.86       322.37 o
  19  16   2       2010.80       2258.80       221.20 o
  20  16   2      13505.34      15073.34       611.29 o
  21  16   2         16.71        -52.94       187.78 o
  22  16   2       8341.26       7067.71       443.63 o
  23  16   2        296.51        425.12       313.82 o
  24  16   2       6623.21       7760.01       576.15 o
  25  16   2        314.59         90.69       318.93 o
   0  17   2       3006.74       2886.63       240.82 o
   1  17   2        140.35        121.78        99.24 o
   2  17   2          6.42        110.21       102.41 o
   3  17   2        194.73        338.93       109.38 o
   4  17   2       1090.43       1242.09       130.17 o
   5  17   2        497.47        575.64       115.60 o
   6  17   2        917.06       1282.55       135.30 o
   7  17   2        104.11         17.90       103.85 o
   8  17   2        429.75        540.82       120.41 o
   9  17   2         21.06         84.06       107.82 o
  10  17   2       5277.77       4909.99       217.26 o
  11  17   2         64.76       -122.66       122.66 o
  12  17   2         72.22        184.62       132.53 o
  13  17   2         25.22        -86.29       130.01 o
  14  17   2        867.92        919.27       160.05 o
  15  17   2         13.35       -103.76       149.83 o
  16  17   2       1832.26       2068.65       219.53 o
  17  17   2         43.18        166.78       187.29 o
  18  17   2       1024.51        874.96       212.19 o
  19  17   2        190.68        399.38       201.08 o
  20  17   2         52.63          5.46       221.71 o
  21  17   2         79.36        177.37       307.87 o
  22  17   2       1320.71        791.10       338.56 o
  23  17   2        354.64        172.92       320.82 o
   0  18   2      23502.21      22517.51       580.25 o
   1  18   2         23.46        -35.78       110.62 o
   2  18   2      15952.51      16340.96       345.30 o
   3  18   2        270.23        315.08       120.14 o
   4  18   2      21464.52      20892.38       425.28 o
   5  18   2       3570.75       3758.38       200.53 o
   6  18   2      20229.25      20495.39       423.45 o
   7  18   2          0.68        305.49       137.13 o
   8  18   2      22278.79      23585.07       517.79 o
   9  18   2         11.38        202.53       143.12 o
  10  18   2      13022.01      12809.45       443.78 o
  11  18   2        115.90        101.17       157.23 o
  12  18   2      15258.31      15172.70       494.77 o
  13  18   2       2399.73       2143.37       257.22 o
  14  18   2      14603.33      13949.59       574.78 o
  15  18   2       1059.60        726.42       212.46 o
  16  18   2      15379.47      16189.62       532.17 o
  17  18   2        323.70        533.70       212.61 o
  18  18   2      12432.76      12037.17       571.75 o
  19  18   2        114.20        408.81       315.38 o
  20  18   2       9207.64      10683.76       659.78 o
  21  18   2         38.97        197.83       335.41 o
   0  19   2       3422.15       3784.15       407.77 o
   1  19   2          0.11        280.55       173.40 o
   2  19   2       1548.65       1447.00       217.30 o
   3  19   2        214.65        233.75       172.05 o
   4  19   2       4280.86       4280.96       297.63 o
   5  19   2        349.87        543.86       186.37 o
   6  19   2         10.06         91.83       169.92 o
   7  19   2        316.04        393.03       186.24 o
   8  19   2         29.42        141.81       178.35 o
   9  19   2         23.39         42.48       183.20 o
  10  19   2       1569.47       1211.85       226.99 o
  11  19   2        146.52         36.58       184.99 o
  12  19   2       2283.95       2563.04       269.60 o
  13  19   2         34.98         60.40       191.74 o
  14  19   2        125.24        305.22       201.99 o
  15  19   2          7.64         81.90       227.39 o
  16  19   2        165.57        182.67       305.15 o
  17  19   2        677.71        541.86       316.08 o
  18  19   2         22.56       -288.55       288.55 o
   0  20   2      11740.23      11806.12       651.22 o
   1  20   2         23.42        292.61       195.49 o
   2  20   2      13153.24      13117.51       479.54 o
   3  20   2       1825.36       1195.01       228.57 o
   4  20   2      11830.80      12106.90       465.57 o
   5  20   2         71.76        -89.56       188.19 o
   6  20   2      11712.54      11444.05       604.02 o
   7  20   2        119.15        215.95       198.29 o
   8  20   2       8599.80       8906.85       409.02 o
   9  20   2        313.35        323.95       204.45 o
  10  20   2       7982.49       7280.71       431.53 o
  11  20   2          0.05         76.57       242.91 o
  12  20   2      11802.77      13231.01       573.61 o
  13  20   2          2.70         13.60       296.81 o
  14  20   2       7082.37       6745.50       720.26 o
  15  20   2         75.79        386.75       443.48 o
   0  21   2        237.78        470.42       295.77 o
   1  21   2        382.98        185.08       198.29 o
   2  21   2         83.32        180.56       198.68 o
   3  21   2         73.18        -79.41       191.91 o
   4  21   2        161.71        108.97       201.06 o
   5  21   2          9.75        260.34       227.33 o
   6  21   2        165.44        151.21       229.92 o
   7  21   2         22.33       -169.75       239.92 o
   8  21   2         39.43        -94.78       229.05 o
   9  21   2         16.92         59.37       304.58 o
  10  21   2        119.20        113.16       346.11 o
   1   1   3      40179.41      40121.21       197.23 o
   2   1   3       3512.95       3653.36        27.27 o
   3   1   3       2450.34       3015.58        34.79 o
   4   1   3       2870.96       2997.91        31.80 o
   5   1   3      39470.53      41295.31       248.34 o
   6   1   3      56608.74      57658.53       353.76 o
   7   1   3      96925.38      96638.17       597.90 o
   8   1   3         52.19        540.55        36.22 o
   9   1   3      43074.54      44231.93       349.33 o
  10   1   3        485.69        590.26        31.19 o
  11   1   3      59414.77      59099.57       479.98 o
  12   1   3       4643.60       4693.81        74.45 o
  13   1   3      11660.37      10566.88       127.99 o
  14   1   3      12906.28      13363.49       159.97 o
  15   1   3      34039.07      34367.62       347.11 o
  16   1   3        405.03        497.88        63.39 o
  17   1   3      41859.09      40593.27       445.78 o
  18   1   3        444.65        661.39        62.31 o
  19   1   3      33138.92      32257.07       376.59 o
  20   1   3       8507.94       9415.55       215.58 o
  21   1   3      31563.21      31643.78       355.32 o
  22   1   3         37.85        478.56        63.42 o
  23   1   3      13361.46      12723.03       191.50 o
  24   1   3       1238.46       1447.89        85.83 o
  25   1   3      14509.66      14981.98       229.58 o
  26   1   3       3774.77       4149.25       155.89 o
  27   1   3      40139.39      40779.29       564.08 o
  28   1   3        258.55        959.76       129.53 o
  29   1   3       2065.30       2319.67       179.34 o
  30   1   3         32.36        473.91       142.21 o
  31   1   3      13812.36      13780.06       359.11 o
  32   1   3        105.27        455.26       160.85 o
  33   1   3       8850.95       8791.29       394.72 o
  34   1   3        859.79       1040.23       226.91 o
  35   1   3       7439.94       8417.73       401.87 o
  36   1   3         76.78        624.21       575.37 o
  37   1   3       7287.82       6336.59       797.62 o
   1   2   3       2861.86       3551.29        32.48 o
   2   2   3        632.79       1148.66        19.80 o
   3   2   3      25288.23      26489.83       167.01 o
   4   2   3       2224.81       2343.53        29.75 o
   5   2   3       8063.14       9291.64        69.48 o
   6   2   3       9662.92      10003.74        74.66 o
   7   2   3        496.17       1029.37        23.13 o
   8   2   3      37342.57      39150.61       290.92 o
   9   2   3       1365.43       1639.29        34.20 o
  10   2   3       1683.40       2283.76        63.97 o
  11   2   3       2070.64       2243.33        48.02 o
  12   2   3      23143.16      24391.32       214.93 o
  13   2   3      10465.45      10881.35       127.47 o
  14   2   3        491.86        355.64        35.42 o
  15   2   3        427.90        437.41        41.38 o
  16   2   3       3697.98       4172.98        83.70 o
  17   2   3        225.83        179.32        43.36 o
  18   2   3        172.96        235.77        47.44 o
  19   2   3       6803.49       7091.99       139.97 o
  20   2   3        105.69         41.64        59.93 o
  21   2   3       6420.11       6281.88       173.84 o
  22   2   3        106.28        201.39        69.96 o
  23   2   3       2185.45       2392.36       131.26 o
  24   2   3        671.31        680.03        84.32 o
  25   2   3        995.88       1160.63        91.82 o
  26   2   3        910.65       1033.34       115.93 o
  27   2   3       1887.54       1878.76       141.99 o
  28   2   3        287.37         66.95       123.64 o
  29   2   3       2243.80       2557.18       184.26 o
  30   2   3        354.17        363.13       140.06 o
  31   2   3       5872.33       5352.09       247.66 o
  32   2   3       1478.13       1719.59       184.62 o
  33   2   3       2020.77       1791.66       250.32 o
  34   2   3        908.83        687.82       223.73 o
  35   2   3         21.61        107.17       218.46 o
  36   2   3        711.72        785.17       345.07 o
  37   2   3       1121.55       1331.48       429.46 o
   1   3   3     235429.34     241581.70      1453.15 o
   2   3   3       8796.36      10273.06        93.23 o
   3   3   3       2607.67       3491.72        38.46 o
   5   3   3     202816.58     202192.47      1202.94 o
   6   3   3       2391.65       3273.74        46.71 o
   7   3   3       3741.68       3993.64        52.20 o
   8   3   3       1086.54       1256.97        30.62 o
   9   3   3      95388.23      93497.54       674.81 o
  10   3   3        424.55        722.14        31.74 o
  11   3   3      64073.23      65118.17       516.71 o
  12   3   3        755.06        683.44        38.84 o
  13   3   3      86209.52      85988.14       741.44 o
  14   3   3        118.48        152.05        37.36 o
  15   3   3      22367.42      22520.15       253.89 o
  16   3   3       1087.45        973.76        54.77 o
  17   3   3      60797.48      59585.14       588.55 o
  18   3   3         76.76        111.94        51.39 o
  19   3   3      19756.01      20031.81       244.44 o
  20   3   3          0.06        194.55        56.39 o
  21   3   3      32097.19      31232.54       378.68 o
  22   3   3       1020.76       1081.43        84.65 o
  23   3   3      14568.23      14956.40       255.65 o
  24   3   3       1245.68       1218.45       113.66 o
  25   3   3      19102.81      19328.49       329.33 o
  26   3   3        217.89        521.71       109.54 o
  27   3   3      27437.87      28008.73       435.20 o
  28   3   3        849.43        965.63       148.71 o
  29   3   3       4734.42       4592.52       220.40 o
  30   3   3        452.95        549.49       147.74 o
  31   3   3      16077.73      16404.25       410.52 o
  32   3   3        140.24        378.10       158.25 o
  33   3   3      12400.90      12808.81       456.64 o
  34   3   3        569.68        743.02       227.27 o
  35   3   3       1919.01       1897.79       282.02 o
  36   3   3         64.11        651.81       320.35 o
   1   4   3      10699.40      11172.70        86.99 o
   2   4   3      10344.63      10210.00        79.69 o
   3   4   3      40420.62      41555.29       274.23 o
   4   4   3      21147.54      19959.03       147.93 o
   5   4   3       8131.65       8544.29        86.48 o
   6   4   3      82284.77      82039.16       594.67 o
   7   4   3          0.84        163.83        23.40 o
   8   4   3      70699.06      70952.29       520.15 o
   9   4   3        101.17        411.56        29.64 o
  10   4   3      11556.90      11342.99       117.30 o
  11   4   3       6861.51       7748.38        97.84 o
  12   4   3        884.87        860.85        39.39 o
  13   4   3       1658.33       1734.57        56.71 o
  14   4   3        874.60        908.70        45.28 o
  15   4   3       4035.08       3874.41        92.43 o
  16   4   3         46.48         48.17        55.65 o
  17   4   3      10075.66       9899.84       187.36 o
  18   4   3       1009.45       1012.12        98.54 o
  19   4   3       2344.13       2535.31       110.08 o
  20   4   3      21801.84      22198.80       330.82 o
  21   4   3       1413.22       1582.88       111.39 o
  22   4   3      17563.73      17764.67       300.10 o
  23   4   3       3173.06       3430.82       144.83 o
  24   4   3         91.09        -23.93        90.87 o
  25   4   3       1180.93       1092.48       118.32 o
  26   4   3         24.67        -82.41       101.12 o
  27   4   3          0.61        -20.59       113.03 o
  28   4   3        464.22        345.32       135.53 o
  29   4   3          3.13         49.67       129.09 o
  30   4   3         54.58         16.79       135.20 o
  31   4   3       2654.16       2788.07       261.29 o
  32   4   3         86.34       -157.26       157.26 o
  33   4   3         44.60        -54.93       201.81 o
  34   4   3        420.84       -200.74       211.21 o
  35   4   3        472.90        444.75       324.52 o
  36   4   3        937.66        607.18       347.60 o
   1   5   3      63305.06      65433.62       457.60 o
   2   5   3      38896.54      42490.67       322.49 o
   3   5   3     198529.42     205337.02      1442.16 o
   4   5   3      12194.10      13672.37       128.12 o
   5   5   3     189788.64     191007.75      1368.05 o
   6   5   3      18496.28      20077.69       175.00 o
   7   5   3      38096.71      38193.70       308.67 o
   8   5   3      12941.94      13931.88       139.52 o
   9   5   3      45562.90      45587.00       357.88 o
  10   5   3       2053.24       2928.17        56.46 o
  11   5   3     130747.84     130166.29      1076.25 o
  12   5   3       4158.87       4483.95        89.69 o
  13   5   3      32011.94      32009.31       348.85 o
  14   5   3       5501.21       5498.40       110.30 o
  15   5   3      52794.19      52741.21       579.15 o
  16   5   3       4845.83       4839.60       149.32 o
  17   5   3      62072.27      61153.22       667.74 o
  18   5   3       1363.68       1291.98        76.22 o
  19   5   3      11343.54      12164.62       213.11 o
  20   5   3         90.63        187.44        86.05 o
  21   5   3      46693.28      45652.34       586.00 o
  22   5   3        125.26        801.67       102.66 o
  23   5   3      15577.62      15782.15       287.52 o
  24   5   3       1701.41       2122.80       132.44 o
  25   5   3      22532.45      24026.53       387.53 o
  26   5   3        545.47        572.43       113.50 o
  27   5   3      10762.45      10668.55       299.06 o
  28   5   3        103.89         49.49       129.65 o
  29   5   3       9091.36       9314.91       296.83 o
  30   5   3         10.27         -6.48       140.79 o
  31   5   3      15407.37      15694.24       494.85 o
  32   5   3        210.52       -146.81       190.39 o
  33   5   3       9431.99       8913.54       402.25 o
  34   5   3          7.01        218.98       227.27 o
  35   5   3       4555.91       5307.09       489.51 o
  36   5   3          0.53        318.78       333.73 o
   1   6   3       4035.57       4319.15        65.48 o
   2   6   3       3754.76       3907.73        58.84 o
   3   6   3       9237.72       9582.87       106.80 o
   4   6   3       1911.02       1776.65        44.65 o
   5   6   3          0.18        112.99        29.29 o
   6   6   3      13324.63      13587.32       136.66 o
   7   6   3       9185.94      10442.03       112.73 o
   8   6   3        192.42        204.61        31.56 o
   9   6   3       8376.66       9330.16       117.05 o
  10   6   3        112.78         70.31        32.13 o
  11   6   3       4168.58       4127.14        72.84 o
  12   6   3         60.64        114.88        35.71 o
  13   6   3       1611.51       1430.40        65.71 o
  14   6   3       2505.49       2546.74        90.05 o
  15   6   3       8138.68       8351.70       155.48 o
  16   6   3       1813.58       2083.16       104.00 o
  17   6   3      10628.69      10063.74       203.36 o
  18   6   3       8687.12       8295.04       200.76 o
  19   6   3       4740.73       4548.12       153.70 o
  20   6   3       4772.25       4301.14       154.63 o
  21   6   3       6497.75       6389.73       185.86 o
  22   6   3       1965.94       1856.80       128.67 o
  23   6   3        198.13         43.94        94.72 o
  24   6   3        223.78         26.40        99.44 o
  25   6   3        233.84         99.82       107.70 o
  26   6   3       3273.86       3166.74       172.21 o
  27   6   3       1790.17       1735.47       174.11 o
  28   6   3        629.74        479.54       150.64 o
  29   6   3       3849.90       4256.99       236.86 o
  30   6   3        971.25        733.37       173.09 o
  31   6   3        220.69        -18.23       169.56 o
  32   6   3         11.88       -191.91       191.91 o
  33   6   3        198.32        156.05       214.78 o
  34   6   3        356.47         96.46       245.00 o
  35   6   3        505.84        165.50       317.95 o
   1   7   3      36728.57      36431.24       299.51 o
   2   7   3      17613.98      19255.48       170.25 o
   3   7   3      67592.87      69081.09       543.68 o
   4   7   3       9880.85      11325.68       128.81 o
   5   7   3     109061.44     108348.03       814.10 o
   6   7   3        289.53        286.38        44.72 o
   7   7   3      46870.23      47230.12       407.46 o
   8   7   3       1640.42       1953.33        52.98 o
   9   7   3      19173.91      18658.46       196.84 o
  10   7   3        407.64        290.02        38.77 o
  11   7   3      69097.09      68285.45       615.14 o
  12   7   3          6.93         37.92        38.67 o
  13   7   3      12661.52      12335.07       179.48 o
  14   7   3       1951.72       1743.78        69.91 o
  15   7   3      49236.02      49079.14       558.50 o
  16   7   3          3.55        -40.36        57.24 o
  17   7   3      10547.51      10352.21       212.29 o
  18   7   3         25.43        -71.90        85.92 o
  19   7   3      22786.14      23786.72       361.85 o
  20   7   3        196.64        179.13        95.52 o
  21   7   3      24793.02      24058.34       375.27 o
  22   7   3        415.08        248.57        96.84 o
  23   7   3      23045.69      23599.83       392.12 o
  24   7   3        256.00        296.04       104.96 o
  25   7   3      19304.15      19814.83       387.25 o
  26   7   3        235.95        202.92       131.01 o
  27   7   3      10566.42      10748.20       312.09 o
  28   7   3        524.06        440.25       148.58 o
  29   7   3      10833.73      11772.97       338.11 o
  30   7   3         39.20         32.24       148.19 o
  31   7   3      15158.48      15009.13       546.95 o
  32   7   3         15.92         98.83       238.46 o
  33   7   3       7619.60       7345.61       382.61 o
  34   7   3          7.97        219.41       415.22 o
  35   7   3       7654.02       7202.34       565.27 o
   1   8   3        953.20       1634.14        55.70 o
   2   8   3       5580.37       5709.49        85.66 o
   3   8   3       3388.00       3917.95        71.61 o
   4   8   3      15941.41      15967.30       179.50 o
   5   8   3        906.08        765.84        44.95 o
   6   8   3       1584.85       1480.34        54.89 o
   7   8   3       1122.54       1380.46        56.86 o
   8   8   3       1572.33       2050.34        64.72 o
   9   8   3       3254.79       3506.39       107.71 o
  10   8   3        110.80        133.38        39.37 o
  11   8   3        174.30        133.16        40.17 o
  12   8   3          2.38         31.18        36.59 o
  13   8   3         72.41        268.31        47.70 o
  14   8   3         64.63          1.72        48.84 o
  15   8   3        694.91        992.72        65.17 o
  16   8   3       1397.85       1430.87        87.00 o
  17   8   3       4109.58       4213.57       123.80 o
  18   8   3        897.34        882.16        97.80 o
  19   8   3        903.66        614.75       122.87 o
  20   8   3        821.88        820.53       113.26 o
  21   8   3       8653.26       8583.31       215.03 o
  22   8   3       3107.46       2932.53       147.27 o
  23   8   3       3920.30       3856.35       167.32 o
  24   8   3          0.58        -45.58       102.51 o
  25   8   3          7.70        -93.78       131.53 o
  26   8   3         52.41          6.21       127.86 o
  27   8   3        368.37        182.78       136.60 o
  28   8   3        102.83         93.25       137.97 o
  29   8   3       3886.23       3629.76       224.64 o
  30   8   3         52.98         89.96       191.39 o
  31   8   3       1489.70       1444.90       238.22 o
  32   8   3        426.93        214.74       217.88 o
  33   8   3        235.91       -233.01       233.01 o
  34   8   3        915.67       1014.88       358.68 o
   1   9   3      61729.85      60546.43       591.83 o
   2   9   3       5933.63       6174.85       114.53 o
   3   9   3       3604.25       3606.12        85.10 o
   4   9   3       2274.63       2204.95        65.83 o
   5   9   3      41835.04      41536.11       417.50 o
   6   9   3       7095.18       7242.45       113.35 o
   7   9   3      39100.56      38385.89       395.03 o
   8   9   3       5859.08       5789.69       106.44 o
   9   9   3      16236.48      16066.32       198.58 o
  10   9   3        654.44        737.36        52.16 o
  11   9   3      26967.44      26932.47       284.94 o
  12   9   3       2552.34       2432.93        71.20 o
  13   9   3      24119.14      24027.43       280.92 o
  14   9   3       1529.68       1742.41        72.29 o
  15   9   3      32945.97      33521.60       381.30 o
  16   9   3       1863.89       1892.09        94.54 o
  17   9   3       6519.62       6509.07       158.30 o
  18   9   3       1064.68        820.37        85.02 o
  19   9   3      22055.14      21927.21       355.32 o
  20   9   3       2170.72       1862.21       128.24 o
  21   9   3      23703.16      23781.21       383.40 o
  22   9   3       4327.78       4287.88       193.79 o
  23   9   3       9597.88       9483.10       276.35 o
  24   9   3       1095.50        908.77       140.18 o
  25   9   3       9173.13      10079.66       300.41 o
  26   9   3        227.09        161.12       142.12 o
  27   9   3      18435.56      17405.45       511.08 o
  28   9   3       1590.61       1412.97       177.67 o
  29   9   3       8786.08       9763.45       404.05 o
  30   9   3       2048.30       1413.69       233.62 o
  31   9   3       9881.84       9449.22       485.23 o
  32   9   3         88.70        266.94       229.50 o
  33   9   3       7281.58       6821.26       475.37 o
   1  10   3        523.48       1439.81        68.78 o
   2  10   3        806.73        837.07        53.47 o
   3  10   3        756.95        528.46        52.97 o
   4  10   3       6524.87       7134.53       143.91 o
   5  10   3       2794.46       2860.91        88.48 o
   6  10   3       3523.67       3736.70        86.05 o
   7  10   3         61.00         92.60        41.04 o
   8  10   3         14.66         54.22        43.62 o
   9  10   3         45.42         72.86        44.31 o
  10  10   3       1453.49       1719.05        70.29 o
  11  10   3         34.16         98.24        46.21 o
  12  10   3        571.50        498.93        55.42 o
  13  10   3       3746.53       3870.35       100.57 o
  14  10   3        822.52        929.40        66.11 o
  15  10   3        442.23        684.47        75.78 o
  16  10   3        534.36        331.88        69.12 o
  17  10   3        753.89        538.41        74.64 o
  18  10   3        761.76        858.41        94.20 o
  19  10   3       2759.27       2979.54       139.85 o
  20  10   3       1423.08       1403.70       118.73 o
  21  10   3        613.39        535.98       118.08 o
  22  10   3         93.73         37.47        98.95 o
  23  10   3        367.10        189.99       116.07 o
  24  10   3          3.52       -113.57       113.57 o
  25  10   3        534.37        432.96       139.46 o
  26  10   3          2.34       -123.87       123.87 o
  27  10   3        909.72        685.58       156.64 o
  28  10   3       1069.19       1114.84       206.78 o
  29  10   3        444.46        252.52       189.45 o
  30  10   3        134.58       -150.12       185.79 o
  31  10   3        231.74        235.74       202.91 o
  32  10   3          8.94         23.84       257.27 o
  33  10   3        503.02        587.32       320.88 o
   1  11   3      39578.11      38214.89       475.05 o
   2  11   3        928.45        944.57        73.20 o
   3  11   3       6812.57       7140.32       141.18 o
   4  11   3        351.36        314.11        56.17 o
   5  11   3      17843.24      17932.76       250.77 o
   6  11   3         12.20         91.83        50.40 o
   7  11   3      44968.31      43484.25       425.18 o
   8  11   3       2914.46       3058.11        85.15 o
   9  11   3      15693.52      16132.03       207.71 o
  10  11   3        272.66        467.18        55.43 o
  11  11   3      17090.63      16540.61       208.75 o
  12  11   3        904.58        883.21        64.77 o
  13  11   3      17142.35      17076.62       223.07 o
  14  11   3        314.53        253.22        60.80 o
  15  11   3      26822.23      26370.51       339.63 o
  16  11   3       1550.32       1608.39        92.48 o
  17  11   3      21671.04      21610.88       326.76 o
  18  11   3        975.63       1007.46       100.59 o
  19  11   3       5272.05       5339.16       166.00 o
  20  11   3          1.03          1.83        87.73 o
  21  11   3      37569.03      37409.43       512.60 o
  22  11   3        725.16        544.92       123.58 o
  23  11   3       1537.93       1588.51       145.90 o
  24  11   3       1766.39       1558.77       148.93 o
  25  11   3      15028.76      14842.35       428.40 o
  26  11   3         34.43         -3.78       134.52 o
  27  11   3      10454.34      10722.77       349.13 o
  28  11   3        120.59        111.46       167.59 o
  29  11   3      11093.58      11355.22       452.35 o
  30  11   3        521.18        318.97       178.04 o
  31  11   3       3981.24       3481.89       351.33 o
  32  11   3         95.44        310.06       253.97 o
   1  12   3      11279.19      10874.70       221.48 o
   2  12   3       1104.52       1119.19        95.88 o
   3  12   3       4314.28       4552.04       133.88 o
   4  12   3        712.15        750.17        64.19 o
   5  12   3        360.85       1249.00        82.49 o
   6  12   3        649.17        822.64        72.50 o
   7  12   3        366.61        307.61        67.91 o
   8  12   3        681.92        739.01        60.36 o
   9  12   3       2565.36       2343.40       100.57 o
  10  12   3       3851.12       4238.27       102.06 o
  11  12   3        852.83        860.56        69.73 o
  12  12   3       1337.14        939.56        66.72 o
  13  12   3        526.13        349.27        59.24 o
  14  12   3        136.91         23.98        64.15 o
  15  12   3        516.92        482.71        72.41 o
  16  12   3        270.38        262.90        76.77 o
  17  12   3        306.46        520.41        92.85 o
  18  12   3       1186.46       1269.65       123.31 o
  19  12   3       3304.36       3632.96       147.93 o
  20  12   3       1656.82       1509.35       128.34 o
  21  12   3       3401.63       3577.36       208.56 o
  22  12   3       1725.25       1776.90       149.44 o
  23  12   3       1565.16       1544.13       147.75 o
  24  12   3        166.18        -78.06       118.85 o
  25  12   3       1745.28       1578.26       186.29 o
  26  12   3         10.19       -188.44       188.44 o
  27  12   3       3035.26       3136.42       339.24 o
  28  12   3        902.04       1312.32       243.73 o
  29  12   3       1283.50       1460.89       262.15 o
  30  12   3        682.96       1489.04       370.19 o
  31  12   3        320.63        684.96       346.99 o
   1  13   3      55528.49      53747.78       680.81 o
   2  13   3          3.56        433.34        96.89 o
   3  13   3      22726.28      23366.52       367.07 o
   4  13   3       1174.90       1795.86       118.28 o
   5  13   3      23359.06      22235.01       356.56 o
   6  13   3       2389.39       2441.92       103.80 o
   7  13   3      42859.05      42423.52       519.20 o
   8  13   3        642.30        753.79        75.22 o
   9  13   3      24446.22      23734.47       315.45 o
  10  13   3        145.99        372.25        65.78 o
  11  13   3      30083.24      30445.81       358.95 o
  12  13   3       1484.33       2097.39        99.79 o
  13  13   3      14690.91      14340.31       235.34 o
  14  13   3       1025.73       1953.97       104.78 o
  15  13   3      35574.38      35733.81       441.72 o
  16  13   3         16.82        846.66       104.67 o
  17  13   3      14611.62      14512.38       286.54 o
  18  13   3       2578.91       2512.41       155.80 o
  19  13   3      18322.26      19304.18       395.41 o
  20  13   3       3506.48       3358.77       194.38 o
  21  13   3      14001.26      13762.63       338.46 o
  22  13   3       2131.72       2292.09       178.57 o
  23  13   3      10833.88      12730.98       398.25 o
  24  13   3        135.27         63.27       184.63 o
  25  13   3      13532.12      13583.27       476.23 o
  26  13   3        575.84        222.82       199.39 o
  27  13   3       8276.36       8888.51       412.39 o
  28  13   3        295.89        292.58       225.72 o
  29  13   3       8824.84       9429.35       776.76 o
   1  14   3         77.41        401.70        90.55 o
   2  14   3          4.08          6.41        81.85 o
   3  14   3        651.95        863.64       102.82 o
   4  14   3         91.06         19.05        83.65 o
   5  14   3       2316.43       2299.26       131.50 o
   6  14   3       1497.20       1325.97       115.11 o
   7  14   3       2762.54       2771.88       141.95 o
   8  14   3        400.06        388.67        85.07 o
   9  14   3         13.10        -66.80        76.51 o
  10  14   3       5247.50       5477.65       156.18 o
  11  14   3        122.98        152.94        76.41 o
  12  14   3       4199.73       4658.54       158.79 o
  13  14   3       2756.97       2847.17       127.79 o
  14  14   3       3694.72       3790.32       143.47 o
  15  14   3        974.32        754.68       104.59 o
  16  14   3        459.66        264.45       101.93 o
  17  14   3        872.25        643.00       118.22 o
  18  14   3          8.23        -53.05       107.59 o
  19  14   3         19.24       -108.25       108.25 o
  20  14   3          4.30          3.37       116.75 o
  21  14   3        625.36        410.26       140.86 o
  22  14   3        607.77        339.47       163.53 o
  23  14   3        281.41        152.33       170.34 o
  24  14   3        241.79        175.40       199.73 o
  25  14   3          0.20       -189.63       189.63 o
  26  14   3          1.81        -39.42       227.66 o
  27  14   3         44.12        193.09       238.39 o
  28  14   3          3.23        378.95       316.14 o
   1  15   3      26453.80      26014.97       414.48 o
   2  15   3         96.70        129.29        94.57 o
   3  15   3      33402.46      33269.17       491.49 o
   4  15   3         24.99        -29.83        92.07 o
   5  15   3      27016.73      26573.81       422.77 o
   6  15   3         46.32        141.99        95.45 o
   7  15   3      21671.22      21656.16       372.42 o
   8  15   3        380.78        526.83        94.65 o
   9  15   3      33900.64      34314.43       468.06 o
  10  15   3       1954.32       1928.36       117.45 o
  11  15   3      30775.61      30933.04       439.39 o
  12  15   3       2365.51       2413.61       133.56 o
  13  15   3      16112.24      16924.62       310.84 o
  14  15   3        796.19        712.89       132.62 o
  15  15   3      19001.55      18269.82       412.22 o
  16  15   3         30.70         98.50       132.28 o
  17  15   3      16184.67      17944.44       456.93 o
  18  15   3        609.71        513.39       164.29 o
  19  15   3      18167.05      17451.33       463.17 o
  20  15   3        373.59        716.35       199.01 o
  21  15   3      10580.53      10253.11       416.71 o
  22  15   3          1.19         51.03       197.97 o
  23  15   3      17384.23      17441.99       734.95 o
  24  15   3          6.19        177.28       204.25 o
  25  15   3       6304.18       5772.61       375.87 o
  26  15   3        553.72        179.19       309.45 o
   1  16   3        462.82        264.36       101.94 o
   2  16   3        541.81        453.08       105.44 o
   3  16   3        851.85        963.75       118.66 o
   4  16   3        912.94        679.39       110.71 o
   5  16   3       1283.98       1335.91       128.72 o
   6  16   3         49.68         39.07        98.04 o
   7  16   3        431.43        280.44        94.46 o
   8  16   3          5.46        -70.15        85.67 o
   9  16   3        428.55        376.50       102.69 o
  10  16   3         27.38        -61.15        92.52 o
  11  16   3         81.86        102.03        99.78 o
  12  16   3         94.95         17.01       107.47 o
  13  16   3       1929.82       1521.68       166.14 o
  14  16   3         39.88        156.52       137.51 o
  15  16   3          4.25         84.74       148.52 o
  16  16   3        431.34        607.40       178.59 o
  17  16   3        922.18        784.88       204.19 o
  18  16   3        587.17        599.27       197.77 o
  19  16   3       1248.36       1291.92       232.19 o
  20  16   3       1048.40        709.31       207.79 o
  21  16   3        170.61        276.91       196.51 o
  22  16   3        164.55         16.58       205.84 o
  23  16   3       1051.36        840.81       233.32 o
  24  16   3        599.91        402.51       301.69 o
  25  16   3        820.58        798.04       347.56 o
   1  17   3       8410.58       8628.73       243.89 o
   2  17   3        138.09       -101.34       101.34 o
   3  17   3      23082.64      22677.24       429.84 o
   4  17   3       1005.04       1228.40       160.60 o
   5  17   3      20130.62      19759.86       398.79 o
   6  17   3        245.28        382.98       120.34 o
   7  17   3      12723.73      12986.70       298.44 o
   8  17   3          9.50         63.74       127.37 o
   9  17   3      14890.29      15202.98       402.87 o
  10  17   3       1154.28       1283.74       157.54 o
  11  17   3      17861.81      16820.37       388.60 o
  12  17   3       1922.18       1926.23       215.04 o
  13  17   3       8567.37       9285.76       431.70 o
  14  17   3        149.53         89.82       174.79 o
  15  17   3      14141.86      13863.29       475.50 o
  16  17   3        606.09       1163.04       215.54 o
  17  17   3      15910.96      15888.22       519.32 o
  18  17   3        257.31        226.55       199.19 o
  19  17   3       9275.95       9421.52       496.27 o
  20  17   3         44.91       -192.41       192.41 o
  21  17   3       9611.87       8408.05       410.77 o
  22  17   3        414.90        504.10       262.78 o
  23  17   3       9648.19      11366.59       681.68 o
   1  18   3        817.70       1160.15       198.60 o
   2  18   3       1555.87       1674.01       217.81 o
   3  18   3       1692.71       1374.85       209.00 o
   4  18   3        284.57        326.55       177.04 o
   5  18   3        820.72        731.21       191.11 o
   6  18   3        133.98        -78.78       143.18 o
   7  18   3          5.88        -95.64       153.44 o
   8  18   3       1181.29        912.82       189.65 o
   9  18   3         24.33         66.00       165.81 o
  10  18   3        132.22        104.61       140.63 o
  11  18   3        115.41        256.89       175.88 o
  12  18   3         24.24       -159.66       173.74 o
  13  18   3          0.20        -17.37       172.24 o
  14  18   3         39.48       -179.20       179.20 o
  15  18   3          0.18       -161.94       177.75 o
  16  18   3        302.52        290.99       199.98 o
  17  18   3         11.98       -124.54       188.15 o
  18  18   3         14.67       -116.85       195.85 o
  19  18   3          3.09        133.37       211.22 o
  20  18   3        699.61        564.93       267.89 o
   1  19   3       8520.35       9164.37       394.87 o
   2  19   3          6.23        167.97       167.61 o
   3  19   3       7911.04       7538.20       363.21 o
   4  19   3          3.66        124.59       169.54 o
   5  19   3      12324.55      13026.01       466.04 o
   6  19   3        131.28        152.03       185.59 o
   7  19   3       5885.42       5616.16       362.65 o
   8  19   3        175.05        465.30       191.39 o
   9  19   3       8406.91       9416.66       340.43 o
  10  19   3        537.19        487.79       201.78 o
  11  19   3       7116.64       6729.55       361.89 o
  12  19   3        303.53        217.31       199.01 o
  13  19   3      13453.44      13487.06       493.40 o
  14  19   3         63.24        208.85       199.28 o
  15  19   3       8554.08       9806.56       437.09 o
  16  19   3          3.79          0.58       205.24 o
  17  19   3       7554.62       7257.88       458.67 o
  18  19   3        546.65       1062.31       346.81 o
   1  20   3         12.78         55.63       181.02 o
   2  20   3       1228.28        924.62       209.45 o
   3  20   3        438.41        455.58       192.30 o
   4  20   3         65.03         59.39       183.70 o
   5  20   3        758.84        693.34       206.32 o
   6  20   3         46.77       -157.78       179.75 o
   7  20   3        149.25        350.71       195.83 o
   8  20   3        296.32        -43.56       175.99 o
   9  20   3         61.09        -87.99       187.27 o
  10  20   3          2.37        140.34       203.63 o
  11  20   3        772.98        466.37       216.64 o
  12  20   3         64.86         56.64       200.95 o
  13  20   3        466.66        299.87       225.70 o
  14  20   3          6.49       -111.94       247.73 o
   1  21   3      10859.67      10161.02       466.58 o
   2  21   3         13.38        537.28       210.91 o
   3  21   3       8151.14       8295.46       412.13 o
   4  21   3         74.09        164.40       205.55 o
   5  21   3       6134.93       5743.28       377.86 o
   6  21   3          1.09        312.17       201.69 o
   7  21   3       6907.68       7166.25       395.18 o
   8  21   3          3.75        419.94       216.74 o
   9  21   3       8063.64       8194.28       483.86 o
   0   0   4     204675.58     219510.17      2918.22 o
   1   0   4      66772.79      70040.03       593.02 o
   2   0   4       4437.19       5374.29        86.05 o
   3   0   4      37938.39      39260.14       315.64 o
   4   0   4     102601.30     105380.88       801.53 o
   5   0   4       6482.30       6631.20        75.81 o
   6   0   4      35223.21      34525.76       320.64 o
   7   0   4       3441.38       4552.24        83.15 o
   8   0   4       3442.42       3603.35        69.56 o
   9   0   4       5051.69       5994.83       113.37 o
  10   0   4      93123.23      90992.84       930.52 o
  11   0   4      11916.04      13289.48       177.70 o
  12   0   4        987.85       1557.66        66.08 o
  13   0   4      90253.41      90561.96       937.73 o
  14   0   4      76016.67      75518.88       844.60 o
  15   0   4      49880.12      50876.48       697.46 o
  16   0   4       4751.92       4963.39       132.73 o
  17   0   4      33497.27      33527.18       520.40 o
  18   0   4      46248.30      46494.80       691.82 o
  19   0   4       2779.20       2853.10       122.05 o
  20   0   4       9499.25       8993.79       227.60 o
  21   0   4       2058.18       2496.09       124.32 o
  22   0   4      12678.77      12971.96       260.62 o
  23   0   4        255.98        615.25        84.34 o
  24   0   4      41269.67      40306.18       580.39 o
  25   0   4        274.86        820.76       129.53 o
  26   0   4       3812.82       3567.11       179.95 o
  27   0   4       2582.29       2858.08       188.06 o
  28   0   4       9006.03       9285.15       394.02 o
  29   0   4       2341.69       2280.75       366.26 o
  30   0   4      14631.56      13715.23       494.39 o
  31   0   4        188.28        900.10       248.98 o
  32   0   4      15935.09      15739.31       783.49 o
  33   0   4          1.77        111.81       288.90 o
  34   0   4       5250.59       3888.98       434.02 o
  35   0   4        903.80       1181.68       355.12 o
  36   0   4       2381.54       1771.39       390.26 o
   0   1   4       7152.47       8002.33        83.58 o
   1   1   4      11416.91      11916.11        81.13 o
   2   1   4        864.92       1397.59        29.82 o
   3   1   4         65.78        242.33        11.32 o
   4   1   4      39458.64      39881.79       229.75 o
   5   1   4      22473.80      24128.05       150.37 o
   6   1   4       2406.71       3231.81        52.27 o
   7   1   4        214.48        568.50        21.89 o
   8   1   4       2046.36       2715.46        42.42 o
   9   1   4       1876.44       2013.00        39.64 o
  10   1   4       2368.55       2476.79        49.13 o
  11   1   4       2887.93       4013.87        65.29 o
  12   1   4        183.85        234.17        31.82 o
  13   1   4       6120.71       7289.70        92.40 o
  14   1   4       1199.12       1703.88        52.58 o
  15   1   4       2482.17       2896.69        66.09 o
  16   1   4       2640.04       2733.19        66.98 o
  17   1   4       2291.07       2245.61        68.54 o
  18   1   4        572.84        424.60        50.80 o
  19   1   4         28.56         69.07        47.53 o
  20   1   4       6252.89       6179.86       117.98 o
  21   1   4       1542.58       1463.69        71.12 o
  22   1   4       2060.23       2096.39        79.92 o
  23   1   4         46.72        156.79        60.21 o
  24   1   4        688.76        528.59        76.52 o
  25   1   4       1525.71       1560.39       122.10 o
  26   1   4       1200.12       1309.37       116.17 o
  27   1   4        381.87        322.40       126.68 o
  28   1   4        440.75        190.95       112.26 o
  29   1   4        269.86         86.29       130.69 o
  30   1   4         44.94          0.87       141.64 o
  31   1   4        272.35        -13.48       165.56 o
  32   1   4        255.77        228.16       198.17 o
  33   1   4        257.77        486.50       212.54 o
  34   1   4        532.93        730.94       232.80 o
  35   1   4         35.69        309.70       221.16 o
  36   1   4         66.33       -213.94       213.94 o
   0   2   4      45571.96      47869.03       363.15 o
   1   2   4       1645.34       2137.43        25.47 o
   2   2   4     157946.05     159149.70       873.63 o
   3   2   4      49022.68      51535.94       307.82 o
   4   2   4     217840.98     226086.23      1295.70 o
   5   2   4         60.13        412.07        17.21 o
   6   2   4      61136.50      61548.00       375.51 o
   7   2   4       6951.03       7723.61        71.04 o
   8   2   4      30625.94      31108.21       216.30 o
   9   2   4      17615.54      17994.99       147.92 o
  10   2   4      81728.45      82741.72       621.98 o
  11   2   4       2857.52       3397.55        64.34 o
  12   2   4      75006.56      74513.04       589.20 o
  13   2   4      17448.80      18030.94       176.66 o
  14   2   4      24257.27      23934.66       258.03 o
  15   2   4      11847.76      11514.74       141.84 o
  16   2   4      26262.89      25348.10       261.62 o
  17   2   4       8600.40       8698.59       137.69 o
  18   2   4      30649.65      30810.46       338.15 o
  19   2   4        655.45        879.61        71.96 o
  20   2   4      29989.82      29309.57       313.68 o
  21   2   4         16.74        191.32        77.31 o
  22   2   4      12465.14      12286.66       195.32 o
  23   2   4        348.41        540.72        71.36 o
  24   2   4      36282.67      35514.53       418.93 o
  25   2   4        727.57       1033.76        87.97 o
  26   2   4      12738.28      12980.18       245.07 o
  27   2   4       4684.75       4569.20       207.75 o
  28   2   4       8656.44       8224.79       280.39 o
  29   2   4        403.81        446.76       138.88 o
  30   2   4      15538.52      16284.02       557.71 o
  31   2   4         32.64        178.50       168.05 o
  32   2   4      12933.39      13317.23       457.22 o
  33   2   4        516.15        745.30       208.45 o
  34   2   4       9985.51       9743.18       444.52 o
  35   2   4          1.95        322.10       220.22 o
  36   2   4       3305.30       2880.81       299.24 o
   0   3   4       1901.28       2548.55        49.90 o
   1   3   4      10171.83      10617.36        81.15 o
   2   3   4       2601.65       3050.97        38.21 o
   3   3   4      16332.05      17410.30       125.47 o
   4   3   4      11856.64      11726.72        90.80 o
   5   3   4      13660.39      14497.81       112.36 o
   6   3   4       8035.38       8231.37        78.97 o
   7   3   4       1902.78       2526.79        51.46 o
   8   3   4       3543.77       3544.02        50.29 o
   9   3   4       4288.79       3868.75        55.49 o
  10   3   4       1634.13       1869.48        45.13 o
  11   3   4      31853.54      32408.09       269.11 o
  12   3   4        640.82       1460.09        49.47 o
  13   3   4      26131.31      26562.84       266.89 o
  14   3   4       3696.28       4068.71        85.92 o
  15   3   4        526.96        558.13        50.24 o
  16   3   4       1143.44       1232.17        66.09 o
  17   3   4       5553.49       5507.90       115.25 o
  18   3   4        134.09        177.97        55.66 o
  19   3   4         50.68        -55.44        55.44 o
  20   3   4       4633.02       4820.51       120.76 o
  21   3   4        454.31        441.70        74.13 o
  22   3   4        527.33        402.92        75.22 o
  23   3   4       3349.46       3274.10       118.36 o
  24   3   4        655.03        472.67        89.11 o
  25   3   4        537.52        358.93        90.37 o
  26   3   4        744.46        730.55       106.58 o
  27   3   4       2638.85       2352.49       143.69 o
  28   3   4         56.34         46.28       132.59 o
  29   3   4       1121.18       1148.82       160.61 o
  30   3   4        952.04        888.51       162.89 o
  31   3   4        110.79         37.15       185.50 o
  32   3   4        144.03       -148.63       180.79 o
  33   3   4        267.20        271.44       210.34 o
  34   3   4        345.47         12.20       213.55 o
  35   3   4         41.57        116.57       213.53 o
  36   3   4          0.70       -133.44       223.19 o
   0   4   4     266593.72     278255.78      2248.21 o
   1   4   4        294.60        870.16        26.37 o
   2   4   4     190017.38     191549.31      1240.73 o
   4   4   4      85494.03      87068.64       626.88 o
   5   4   4       6270.93       6410.54        71.66 o
   6   4   4     101609.79     100891.64       704.11 o
   7   4   4       6531.36       7157.36        79.27 o
   8   4   4     101586.21     100627.43       695.50 o
   9   4   4      23805.23      25723.54       200.56 o
  10   4   4      91415.28      91424.50       636.89 o
  11   4   4       1007.91       1878.99        46.33 o
  12   4   4     114622.16     115148.11       876.10 o
  13   4   4       5725.95       5542.95        83.54 o
  14   4   4      44924.32      45345.87       431.51 o
  15   4   4       3559.59       3452.77        89.34 o
  16   4   4      64902.39      63631.55       642.20 o
  17   4   4        231.00         76.35        61.23 o
  18   4   4      44755.03      44830.46       479.15 o
  19   4   4      13784.63      13981.12       200.06 o
  20   4   4      56318.45      56042.04       607.52 o
  21   4   4       7084.16       6834.44       149.17 o
  22   4   4      13413.56      13548.38       261.37 o
  23   4   4        149.37        141.92        92.95 o
  24   4   4      37476.46      38135.10       583.85 o
  25   4   4       5464.60       5520.65       189.46 o
  26   4   4      20913.02      20793.88       414.94 o
  27   4   4         59.60        103.89       105.60 o
  28   4   4      19760.91      19451.21       412.71 o
  29   4   4        276.51        426.02       149.04 o
  30   4   4       7912.46       7673.54       277.02 o
  31   4   4        494.33        593.53       206.16 o
  32   4   4      11534.81      11678.83       487.02 o
  33   4   4        115.86         86.77       201.58 o
  34   4   4       9972.41       9798.14       476.36 o
  35   4   4        127.15        131.37       218.90 o
  36   4   4       5224.67       5724.14       714.76 o
   0   5   4        854.72       1094.10        46.83 o
   1   5   4      87097.07      86867.82       577.82 o
   2   5   4       4680.61       5175.91        64.44 o
   3   5   4       6946.26       6581.61        75.36 o
   4   5   4       9473.52       9302.51        95.81 o
   5   5   4       7567.80       7785.85        89.86 o
   6   5   4       1689.96       1761.48        44.07 o
   7   5   4       4866.44       5161.10       114.68 o
   8   5   4       1073.71       1310.20        43.99 o
   9   5   4        378.64        386.84        33.12 o
  10   5   4          0.51        326.39        32.34 o
  11   5   4       7958.36       8422.06        99.55 o
  12   5   4       4859.33       5385.27        91.86 o
  13   5   4       2660.65       2563.70        73.39 o
  14   5   4       1196.64       1156.31        52.63 o
  15   5   4       2295.44       2282.09        89.30 o
  16   5   4      12333.76      12559.32       208.50 o
  17   5   4         41.77        147.19        65.81 o
  18   5   4       1653.32       1859.20        96.40 o
  19   5   4        350.41        248.99        74.66 o
  20   5   4         56.23        -71.25        79.79 o
  21   5   4        317.42        391.11        90.69 o
  22   5   4        849.21        628.35        99.18 o
  23   5   4         63.43        -88.81        88.81 o
  24   5   4        831.09        548.89       103.93 o
  25   5   4        364.83         79.52       103.89 o
  26   5   4        398.80        143.29       129.08 o
  27   5   4       1350.24        977.52       151.83 o
  28   5   4        560.61        156.79       137.58 o
  29   5   4       2928.48       2360.02       190.33 o
  30   5   4          1.09        251.79       173.42 o
  31   5   4         31.15          3.28       192.93 o
  32   5   4       1214.01       1371.90       239.38 o
  33   5   4        200.48        172.94       215.33 o
  34   5   4        104.91          1.03       218.40 o
  35   5   4        286.19        230.48       249.50 o
   0   6   4     220066.47     226833.39      2257.19 o
   1   6   4        169.30        362.59        32.40 o
   2   6   4     111450.83     112890.61       802.48 o
   3   6   4      17691.82      19151.00       174.12 o
   4   6   4      64260.97      64873.82       485.40 o
   5   6   4       2985.59       3139.27        58.28 o
   6   6   4      82234.19      83432.60       624.78 o
   7   6   4       3618.18       4063.18        83.86 o
   8   6   4     168385.81     169191.66      1225.95 o
   9   6   4        284.71        493.87        37.07 o
  10   6   4      82122.63      82017.91       639.09 o
  11   6   4        129.52        223.78        36.19 o
  12   6   4      48193.93      47431.89       396.20 o
  13   6   4      13319.69      14157.89       182.01 o
  14   6   4      77797.26      76993.92       746.43 o
  15   6   4       1963.44       2601.37       101.43 o
  16   6   4      43895.35      43776.79       524.79 o
  17   6   4        422.92       1341.52       121.12 o
  18   6   4      83359.36      81704.39       973.81 o
  19   6   4       4391.98       4677.36       159.86 o
  20   6   4      25416.70      25735.53       392.15 o
  21   6   4        220.13        454.41        94.34 o
  22   6   4      23235.53      24420.36       388.34 o
  23   6   4       1177.51       1044.90       126.17 o
  24   6   4      17013.60      17239.63       312.69 o
  25   6   4        379.10        517.34       130.87 o
  26   6   4      30382.41      31038.63       575.27 o
  27   6   4        218.52        208.28       143.09 o
  28   6   4      22214.67      22395.93       481.77 o
  29   6   4        278.67        438.01       166.48 o
  30   6   4       6824.55       7043.21       375.70 o
  31   6   4        355.77        702.03       233.46 o
  32   6   4       7489.98       6851.26       360.16 o
  33   6   4          4.08         25.76       210.99 o
  34   6   4      10840.60       9548.92       563.50 o
  35   6   4         17.01       -230.17       230.17 o
   0   7   4       2348.09       2564.64        71.45 o
   1   7   4       1569.77       1745.69        46.05 o
   2   7   4       2315.09       2833.64        57.35 o
   3   7   4        802.26       1002.34        39.53 o
   4   7   4       4957.36       5252.73        77.98 o
   5   7   4      12717.91      13859.32       141.05 o
   7   7   4       5932.22       6047.36        85.91 o
   8   7   4       2913.86       2943.76        64.11 o
   9   7   4       3472.56       3812.59        73.68 o
  10   7   4       2204.51       2236.18        61.19 o
  11   7   4        249.31        140.53        38.40 o
  12   7   4        276.26        206.19        42.37 o
  13   7   4         22.30         53.42        35.90 o
  14   7   4      12980.71      13145.00       180.12 o
  15   7   4       6466.46       6416.64       121.94 o
  16   7   4       5299.21       5001.57       125.71 o
  17   7   4       6128.37       5981.74       138.46 o
  18   7   4        126.78         19.36        80.39 o
  19   7   4       2873.95       2685.50       132.94 o
  20   7   4        346.40        235.09        88.49 o
  21   7   4        730.65        919.40       112.81 o
  22   7   4         19.59          6.09        89.63 o
  23   7   4       1163.20        855.67       115.15 o
  24   7   4        135.63        315.00       129.19 o
  25   7   4        828.83        487.33       135.64 o
  26   7   4        352.29         71.61       131.44 o
  27   7   4        237.48        125.32       139.08 o
  28   7   4       2995.75       3087.63       258.38 o
  29   7   4        505.80        774.49       204.84 o
  30   7   4          1.56       -129.48       181.58 o
  31   7   4         99.62       -151.72       186.86 o
  32   7   4         93.15        277.40       211.14 o
  33   7   4        558.31        633.32       229.49 o
  34   7   4         11.92       -169.93       200.26 o
  35   7   4        256.79       -278.56       409.46 o
   0   8   4       1451.73       1563.90        65.85 o
   1   8   4      45200.66      45803.23       388.30 o
   2   8   4      67771.76      67087.41       545.63 o
   3   8   4       9098.01       8898.91       109.61 o
   4   8   4       5116.20       5315.10        81.86 o
   5   8   4        531.75        395.16        37.92 o
   6   8   4      58305.62      59140.18       494.17 o
   7   8   4        795.10       1312.69        53.95 o
   8   8   4      50183.35      50273.59       444.11 o
   9   8   4        925.25       1224.51        55.12 o
  10   8   4      21256.92      21204.16       228.52 o
  11   8   4        670.11        697.39        49.99 o
  12   8   4      23112.11      23015.85       239.84 o
  13   8   4        713.25        908.29        50.83 o
  14   8   4      15532.67      15933.77       201.56 o
  15   8   4       6739.27       6585.39       133.05 o
  16   8   4      18502.67      18196.90       240.79 o
  17   8   4       1559.39       1536.43        87.56 o
  18   8   4      24593.00      24962.15       330.14 o
  19   8   4          5.15         96.20        81.48 o
  20   8   4      19632.61      18864.08       307.81 o
  21   8   4       1049.59       1288.24       113.61 o
  22   8   4      23870.32      25104.93       382.21 o
  23   8   4        252.20        165.74       108.54 o
  24   8   4       8715.56       8872.19       322.43 o
  25   8   4       1202.62       1056.55       155.23 o
  26   8   4      19797.68      20621.09       435.65 o
  27   8   4          6.53         47.23       135.69 o
  28   8   4      12453.53      11329.03       417.55 o
  29   8   4       2148.00       2549.94       237.42 o
  30   8   4      12006.21      11378.55       401.69 o
  31   8   4         17.63         16.34       186.75 o
  32   8   4       5581.72       5757.64       325.18 o
  33   8   4        453.39        448.05       212.26 o
  34   8   4      10057.29       9414.61       461.84 o
   0   9   4        357.37        244.73        67.19 o
   1   9   4          9.92        110.86        37.00 o
   2   9   4        214.98        282.63        42.29 o
   3   9   4        725.58       1218.12        57.81 o
   4   9   4       1106.36       1687.39        58.27 o
   5   9   4       3508.12       3968.23        82.16 o
   7   9   4       6146.93       6029.92       104.98 o
   8   9   4       9984.82      10036.36       142.66 o
   9   9   4          1.18        201.21        44.48 o
  10   9   4       7792.66       7596.17       120.27 o
  11   9   4        120.22        199.14        46.16 o
  12   9   4       1300.37       1429.65        62.94 o
  13   9   4       8109.14       7692.29       125.10 o
  14   9   4       8460.88       8473.66       153.66 o
  15   9   4       5746.57       5237.46       114.42 o
  16   9   4         48.28         -5.69        61.72 o
  17   9   4        108.81        244.00        67.34 o
  18   9   4         13.21        204.55        74.43 o
  19   9   4        515.17        477.22        89.44 o
  20   9   4       2378.27       3053.08       132.97 o
  21   9   4        277.30        380.17        98.87 o
  22   9   4        153.69        169.08       117.35 o
  23   9   4        466.70        328.58       120.42 o
  24   9   4        182.42        -68.17       115.82 o
  25   9   4         36.32        -59.10       121.50 o
  26   9   4        381.37        131.40       136.21 o
  27   9   4       1741.73       1745.82       210.45 o
  28   9   4        548.18        296.20       186.00 o
  29   9   4        292.11         55.55       183.26 o
  30   9   4         11.37       -164.35       181.52 o
  31   9   4          0.71       -181.27       181.27 o
  32   9   4         47.93        163.20       203.60 o
  33   9   4        118.47        -57.39       194.80 o
   0  10   4      17818.45      17173.12       314.66 o
   1  10   4       2015.78       2146.49        76.42 o
   2  10   4       6795.91       6921.02       134.60 o
   3  10   4        537.02        570.07        48.34 o
   4  10   4      12555.76      12121.17       171.47 o
   5  10   4       2229.90       2354.42        67.26 o
   6  10   4      10179.65      10256.60       144.26 o
   7  10   4       2150.47       2127.12        69.74 o
   8  10   4      21989.81      22066.43       243.04 o
   9  10   4       5394.22       5205.29       101.58 o
  10  10   4       3518.39       3777.75        91.41 o
  11  10   4      13494.42      12949.09       171.67 o
  12  10   4      17564.36      17866.46       219.96 o
  13  10   4          3.27        220.14        53.30 o
  14  10   4      15649.15      15487.11       208.30 o
  15  10   4       1032.43       1141.53        72.29 o
  16  10   4      20190.99      20047.47       271.36 o
  17  10   4        372.17        237.76        71.35 o
  18  10   4       7837.19       7736.00       198.57 o
  19  10   4       6075.77       5941.32       168.06 o
  20  10   4      17551.57      17403.45       292.00 o
  21  10   4        165.04        151.62       104.40 o
  22  10   4      14364.87      14101.99       328.13 o
  23  10   4       1871.53       1699.57       144.81 o
  24  10   4       8051.47       8356.63       337.79 o
  25  10   4        467.59        349.22       129.02 o
  26  10   4       6954.82       6568.98       328.07 o
  27  10   4        203.76         38.00       157.69 o
  28  10   4      10963.15      11048.41       362.46 o
  29  10   4         89.55        -40.94       165.04 o
  30  10   4       7063.09       6000.34       300.88 o
  31  10   4         49.26        -26.75       185.98 o
  32  10   4       6779.46       7411.06       337.85 o
   0  11   4          7.65         41.99        59.34 o
   1  11   4       1906.23       1788.20        80.60 o
   2  11   4        520.71        643.30        71.60 o
   3  11   4       1850.02       1949.57        82.25 o
   4  11   4         43.36         89.56        47.73 o
   5  11   4        322.86        366.90        47.17 o
   6  11   4        239.74        259.44        45.72 o
   7  11   4         24.24        190.94        49.56 o
   8  11   4       3841.29       3860.26        94.98 o
   9  11   4       2390.89       2084.53        77.08 o
  10  11   4       1145.70       1133.01        66.56 o
  11  11   4       3405.67       3376.97        93.39 o
  12  11   4        456.25        553.99        62.05 o
  13  11   4       2482.46       2295.22       100.86 o
  14  11   4         31.12         67.93        54.80 o
  15  11   4       2345.83       2306.50        95.71 o
  16  11   4        424.29        469.10        74.06 o
  17  11   4        660.31        649.99        82.04 o
  18  11   4         20.12        -75.35        75.35 o
  19  11   4        602.42        230.25        86.87 o
  20  11   4         50.81         59.80        97.63 o
  21  11   4       2778.63       3264.92       169.29 o
  22  11   4        361.15        223.83       112.65 o
  23  11   4        629.01        465.59       125.68 o
  24  11   4         19.69       -121.67       121.67 o
  25  11   4        264.98        220.41       147.64 o
  26  11   4       1272.65       1275.81       184.79 o
  27  11   4        640.64        411.60       164.76 o
  28  11   4       1142.78        849.41       195.63 o
  29  11   4        618.24        385.05       178.67 o
  30  11   4         95.38        -57.69       174.66 o
  31  11   4          7.27       -178.66       178.66 o
   0  12   4      77461.51      76174.91      1267.84 o
   1  12   4          0.07        145.48        67.52 o
   2  12   4      39018.25      37874.88       482.62 o
   3  12   4       1126.39       1083.73        90.23 o
   4  12   4      65512.93      63852.86       691.38 o
   5  12   4         62.26        337.10        67.04 o
   6  12   4      22304.38      22089.03       322.80 o
   7  12   4        452.15        631.83        61.13 o
   8  12   4      31355.90      30651.93       331.10 o
   9  12   4       1402.37       1883.69        77.90 o
  10  12   4      16069.10      16060.62       210.37 o
  11  12   4       2552.38       2481.46        87.37 o
  12  12   4      37879.73      36841.25       389.80 o
  13  12   4       1387.13       1668.57        79.96 o
  14  12   4      37083.95      36753.77       415.33 o
  15  12   4       1079.31       1164.24        83.67 o
  16  12   4      12315.04      12913.34       207.92 o
  17  12   4        150.94        216.14        78.86 o
  18  12   4       8143.62       8197.23       219.21 o
  19  12   4        143.03        288.05       102.02 o
  20  12   4      10223.34      10158.17       248.33 o
  21  12   4       1397.80       1395.74       163.01 o
  22  12   4      21315.42      21995.40       421.14 o
  23  12   4        151.28        242.92       135.06 o
  24  12   4       7400.15       7491.41       293.77 o
  25  12   4         27.09         45.74       143.67 o
  26  12   4       6148.87       7266.24       404.98 o
  27  12   4        194.29        -52.21       180.64 o
  28  12   4      10081.28       9303.87       385.01 o
  29  12   4          0.04         -6.29       203.25 o
  30  12   4       6470.42       5844.44       345.67 o
   0  13   4       7358.32       7105.92       264.55 o
   1  13   4        216.17        348.77        84.23 o
   2  13   4       1944.72       2115.74       119.57 o
   3  13   4         47.16        127.84        81.39 o
   4  13   4       4076.25       3655.01       144.00 o
   5  13   4        904.88        855.30        87.71 o
   6  13   4       2762.28       2624.40       101.66 o
   7  13   4        558.92        566.45        72.13 o
   8  13   4       3797.02       3956.48       126.76 o
   9  13   4         82.25        -59.13        59.13 o
  10  13   4          0.78        -26.00        61.00 o
  11  13   4          4.18        -60.70        60.70 o
  12  13   4        397.88        463.19        72.98 o
  13  13   4       4450.16       4175.70       132.21 o
  14  13   4        688.35        600.40        85.75 o
  15  13   4       6616.91       6379.13       162.96 o
  16  13   4        625.80        689.23       107.01 o
  17  13   4       1061.24        820.91       122.08 o
  18  13   4        889.17        756.78       127.53 o
  19  13   4       1106.54        845.51       130.35 o
  20  13   4       2113.99       1335.53       177.69 o
  21  13   4        533.66        664.24       156.68 o
  22  13   4        475.31        502.48       151.72 o
  23  13   4        448.23        186.56       151.49 o
  24  13   4       1223.77        981.08       178.42 o
  25  13   4          9.77        -91.67       159.34 o
  26  13   4          4.88       -170.73       170.73 o
  27  13   4        558.76         46.84       184.21 o
  28  13   4        347.26        254.00       206.09 o
  29  13   4        197.93        -79.04       185.02 o
   0  14   4      23898.46      24308.35       545.03 o
   1  14   4       2227.85       2273.54       131.34 o
   2  14   4      42677.04      41377.00       564.12 o
   3  14   4         17.28        170.49        91.27 o
   4  14   4      37705.97      36993.91       519.70 o
   5  14   4        168.62        528.55       100.16 o
   6  14   4      52124.14      51530.87       622.77 o
   7  14   4        152.92        245.16        84.24 o
   8  14   4      38367.13      38812.88       485.86 o
   9  14   4          2.22        228.73        77.45 o
  10  14   4      27762.86      27459.13       367.11 o
  11  14   4       3684.26       4268.06       154.81 o
  12  14   4      33607.36      32717.17       450.73 o
  13  14   4       2087.85       2341.81       125.01 o
  14  14   4      37264.00      37077.43       538.98 o
  15  14   4        317.56        775.17       127.65 o
  16  14   4      24260.08      24613.52       428.97 o
  17  14   4        678.09        741.04       130.94 o
  18  14   4      15873.30      16117.87       457.02 o
  19  14   4       2085.62       2218.52       185.21 o
  20  14   4      16645.34      15560.16       400.96 o
  21  14   4        481.14        515.66       154.23 o
  22  14   4      22460.39      22531.12       505.29 o
  23  14   4        890.64        914.43       193.41 o
  24  14   4      10812.71      11238.84       394.72 o
  25  14   4       1435.98       1003.81       239.35 o
  26  14   4       7357.67       6186.66       400.12 o
  27  14   4        261.68       -213.25       213.25 o
  28  14   4       6118.37       5845.57       402.85 o
   0  15   4      12172.40      12222.35       373.94 o
   1  15   4        116.92         70.59        90.22 o
   2  15   4        219.10        301.34        97.19 o
   3  15   4         72.92         19.02        91.40 o
   4  15   4        641.10        693.75       109.36 o
   5  15   4         47.60        -77.91        92.17 o
   6  15   4       1744.97       1595.07       116.28 o
   7  15   4         31.92        -12.02        84.94 o
   8  15   4        385.43        379.58        89.46 o
   9  15   4        341.92        140.26        82.28 o
  10  15   4        549.13        522.39        95.07 o
  11  15   4        779.64        908.84       120.04 o
  12  15   4         21.01        -41.32       104.44 o
  13  15   4        429.08        173.83       109.76 o
  14  15   4       1043.39        726.10       152.58 o
  15  15   4          6.19        230.00       143.58 o
  16  15   4          2.97        136.72       159.36 o
  17  15   4        272.04        287.88       172.23 o
  18  15   4        229.88        314.67       173.36 o
  19  15   4       1292.49       1182.18       211.52 o
  20  15   4          6.60        113.69       182.10 o
  21  15   4        119.76        -43.53       189.61 o
  22  15   4        289.95        270.04       204.03 o
  23  15   4        296.28        393.04       213.34 o
  24  15   4        108.29        114.67       205.81 o
  25  15   4         55.44        152.87       218.64 o
  26  15   4         40.29         18.71       224.39 o
   0  16   4      32465.27      33237.16       710.63 o
   1  16   4        558.20        367.09       127.80 o
   2  16   4      23159.57      22841.46       392.24 o
   3  16   4         37.45        -96.74        96.74 o
   4  16   4      20717.53      19756.55       359.49 o
   5  16   4          0.09        206.96       101.55 o
   6  16   4      38297.08      39105.50       557.72 o
   7  16   4        434.46        997.35       120.47 o
   8  16   4      30947.66      29984.81       453.24 o
   9  16   4       1886.81       2017.03       137.05 o
  10  16   4      23397.45      24829.29       477.23 o
  11  16   4         23.67        128.10       121.07 o
  12  16   4      12580.57      12004.46       350.60 o
  13  16   4        647.31        342.84       170.71 o
  14  16   4      22583.37      22931.70       600.82 o
  15  16   4          4.93        276.15       169.54 o
  16  16   4      16497.49      17874.32       650.19 o
  17  16   4        181.25        314.28       184.98 o
  18  16   4      16817.88      16993.19       529.55 o
  19  16   4        409.86        100.78       208.99 o
  20  16   4      15512.70      16033.92       521.78 o
  21  16   4        144.51        564.17       214.05 o
  22  16   4      13021.94      12774.71       491.36 o
  23  16   4        766.91        713.79       231.38 o
  24  16   4      11533.20      12668.76       490.15 o
   0  17   4          3.21       -194.41       194.41 o
   1  17   4          8.83         67.59       149.75 o
   2  17   4         19.81        291.06       164.84 o
   3  17   4        442.49        232.45       160.71 o
   4  17   4         75.29        322.33       162.85 o
   5  17   4         50.58        -54.11       125.35 o
   6  17   4         30.76        135.47       130.31 o
   7  17   4         47.87         58.55       129.43 o
   8  17   4       1826.81       2626.23       196.21 o
   9  17   4         84.77       -123.83       123.83 o
  10  17   4        483.70        389.90       143.33 o
  11  17   4        254.02        -36.30       133.76 o
  12  17   4        724.72        548.65       186.46 o
  13  17   4        136.70         53.71       174.05 o
  14  17   4         23.25          2.76       165.98 o
  15  17   4         11.19         65.44       229.80 o
  16  17   4          0.19         54.85       183.90 o
  17  17   4          8.86        -90.93       177.46 o
  18  17   4         80.08        -96.87       187.02 o
  19  17   4       1834.42       1913.86       261.21 o
  20  17   4        539.63        230.21       234.86 o
  21  17   4        426.30        265.77       262.31 o
  22  17   4        489.03        653.25       276.17 o
   0  18   4      16374.97      15464.22       692.59 o
   1  18   4        415.17        633.01       199.34 o
   2  18   4       5010.51       5179.59       306.30 o
   3  18   4        762.42        593.99       186.85 o
   4  18   4       7334.29       6866.37       340.52 o
   5  18   4        101.39         75.88       135.23 o
   6  18   4       3472.93       3454.13       250.01 o
   7  18   4       1089.45       1150.94       205.02 o
   8  18   4       7086.67       7253.42       295.50 o
   9  18   4        136.63        209.72       146.27 o
  10  18   4       4775.34       4572.41       253.00 o
  11  18   4        137.15        520.03       209.12 o
  12  18   4       6987.09       7652.04       374.45 o
  13  18   4        352.71        275.59       192.90 o
  14  18   4       4949.78       4521.28       337.87 o
  15  18   4        438.00        417.74       197.12 o
  16  18   4       6965.54       6708.28       370.44 o
  17  18   4        354.72        456.66       213.15 o
  18  18   4       6385.46       5817.86       360.51 o
  19  18   4         24.51        188.86       207.47 o
  20  18   4       6170.64       6305.12       475.34 o
   0  19   4       1732.81       1781.23       333.32 o
   1  19   4        185.88        458.22       181.63 o
   2  19   4       2815.35       3099.87       267.61 o
   3  19   4          9.51       -144.54       166.28 o
   4  19   4       1634.73       1257.25       181.33 o
   5  19   4          9.74        115.68       159.91 o
   6  19   4        785.08        446.96       196.20 o
   7  19   4          0.00        -37.37       147.53 o
   8  19   4        267.00        279.55       162.60 o
   9  19   4          1.35        -40.30       152.49 o
  10  19   4         98.46       -167.84       179.01 o
  11  19   4         19.37         89.39       182.65 o
  12  19   4       1013.32        964.44       226.47 o
  13  19   4         17.53         95.35       184.68 o
  14  19   4       1698.81       1470.74       244.18 o
  15  19   4        946.12        530.30       218.83 o
  16  19   4        288.05        190.51       207.33 o
  17  19   4        335.33        431.01       221.81 o
   0  20   4       6744.59       7798.54       544.47 o
   1  20   4        182.09         66.69       185.25 o
   2  20   4       7189.28       7214.20       384.64 o
   3  20   4         30.67         82.19       166.54 o
   4  20   4       5865.30       6036.29       352.35 o
   5  20   4          0.25        -91.18       179.50 o
   6  20   4       3747.07       3685.38       257.76 o
   7  20   4        111.69        253.05       167.19 o
   8  20   4       7959.49       8358.34       341.86 o
   9  20   4          0.30         10.59       198.38 o
  10  20   4       9295.78       9156.49       441.15 o
  11  20   4         21.67        235.26       203.23 o
  12  20   4       6047.49       7057.90       390.88 o
  13  20   4        126.80        172.19       215.35 o
  14  20   4       4218.01       4175.42       657.71 o
   0  21   4        244.31        415.50       305.57 o
   1  21   4         12.46         77.93       198.58 o
   2  21   4        111.64        210.12       199.68 o
   3  21   4        964.77        812.86       222.78 o
   4  21   4         42.45        242.06       223.84 o
   5  21   4          4.68        125.85       174.20 o
   6  21   4        182.45        -92.64       170.20 o
   7  21   4         97.89         33.67       187.36 o
   8  21   4          3.92        -74.12       208.45 o
   1   1   5      20660.59      20894.92       140.44 o
   2   1   5      47154.15      48922.46       288.82 o
   3   1   5     305344.38     307469.03      1686.90 o
   4   1   5       3236.21       3829.94        36.36 o
   5   1   5       2707.54       3060.08        33.35 o
   6   1   5       5624.56       5871.06        66.71 o
   7   1   5      47367.82      47866.94       326.94 o
   8   1   5       4614.09       5069.79        64.84 o
   9   1   5      26859.79      26821.38       206.40 o
  10   1   5      40532.42      42366.86       315.29 o
  11   1   5      58777.71      59577.97       433.93 o
  12   1   5      17613.37      17313.12       155.63 o
  13   1   5       5047.12       4748.45        74.68 o
  14   1   5        398.39        434.93        37.25 o
  15   1   5       1190.26       1477.35        52.51 o
  16   1   5         36.38        229.66        40.50 o
  17   1   5      76834.27      76500.79       638.47 o
  18   1   5       6203.57       6200.52       108.59 o
  19   1   5      10352.58       9674.79       144.92 o
  20   1   5       4161.84       4395.65        97.78 o
  21   1   5      12781.47      12742.29       172.88 o
  22   1   5       1354.70       1337.63        68.69 o
  23   1   5       7668.08       7094.51       134.10 o
  24   1   5          6.98        185.16        65.20 o
  25   1   5      38814.18      39459.83       478.29 o
  26   1   5        343.47        918.48       107.53 o
  27   1   5       6697.93       5774.00       227.99 o
  28   1   5        123.63        115.05       106.85 o
  29   1   5      10531.86       9786.65       292.77 o
  30   1   5       2612.45       2768.72       243.71 o
  31   1   5      13972.73      13765.46       451.24 o
  32   1   5       2273.24       3153.51       271.26 o
  33   1   5       7463.25       7269.52       368.09 o
  34   1   5        118.77        515.02       226.76 o
  35   1   5       8945.39      10028.01       540.81 o
  36   1   5          5.48        422.62       240.67 o
   1   2   5       2689.04       3387.79        40.44 o
   2   2   5          7.46         50.36        10.32 o
   3   2   5       2027.59       2089.58        25.37 o
   4   2   5       7958.59       8230.05        62.32 o
   5   2   5       5079.26       5494.35        53.96 o
   6   2   5       3169.02       3143.42        43.63 o
   7   2   5       8855.22       9339.02        84.45 o
   8   2   5       3505.02       4004.68        54.96 o
   9   2   5       4753.07       5285.47        63.45 o
  10   2   5       2538.36       2969.53        49.91 o
  11   2   5        509.79        549.65        32.74 o
  12   2   5      13021.05      12960.42       133.60 o
  13   2   5       8676.79       9536.83       110.96 o
  14   2   5        862.85        744.35        42.65 o
  15   2   5        876.88       1013.32        50.55 o
  16   2   5       2534.53       2496.06        68.77 o
  17   2   5         27.52        -41.79        41.79 o
  18   2   5       6317.81       6841.13       126.81 o
  19   2   5         12.79        475.60        56.13 o
  20   2   5       4904.05       5004.46       107.90 o
  21   2   5       2024.51       1917.62        79.42 o
  22   2   5        349.38        472.10        64.19 o
  23   2   5       1788.73       1808.85        91.37 o
  24   2   5        271.82        169.01        71.05 o
  25   2   5        807.54        530.59       105.35 o
  26   2   5       5722.53       5249.30       194.06 o
  27   2   5       1826.10       1498.63       135.33 o
  28   2   5        456.45        417.40       117.79 o
  29   2   5       1356.24       1012.16       154.19 o
  30   2   5        524.20        264.73       187.48 o
  31   2   5          0.86       -126.73       170.94 o
  32   2   5        348.81        119.02       199.24 o
  33   2   5        632.06        478.71       280.08 o
  34   2   5       1306.42       1235.73       245.57 o
  35   2   5          3.93         17.64       220.22 o
  36   2   5          5.26        -84.06       231.96 o
   1   3   5      28596.29      28647.50       180.68 o
   2   3   5        233.28        535.75        21.01 o
   3   3   5     187617.39     190578.22      1134.53 o
   4   3   5        423.36        881.01        26.14 o
   5   3   5      75378.19      75269.50       500.59 o
   6   3   5         11.31        114.94        20.56 o
   7   3   5      52149.19      51444.00       363.19 o
   8   3   5       1009.99       1202.24        36.24 o
   9   3   5      92546.26      91943.95       619.83 o
  10   3   5        172.50        317.20        28.82 o
  11   3   5      54888.80      56047.17       406.97 o
  12   3   5        227.02        452.40        33.17 o
  13   3   5      69234.27      67649.23       527.38 o
  14   3   5          0.96        151.32        38.24 o
  15   3   5      21846.90      22196.60       231.02 o
  16   3   5       1525.95       1450.45        63.30 o
  17   3   5      62499.60      60601.88       618.99 o
  18   3   5       4219.11       4486.78       113.06 o
  19   3   5      39750.71      39996.13       440.03 o
  20   3   5       2681.92       3001.82       103.10 o
  21   3   5      13804.68      13988.35       211.21 o
  22   3   5       2018.27       2128.83        92.98 o
  23   3   5      26680.99      27437.90       343.59 o
  24   3   5       1658.01       2111.30       111.86 o
  25   3   5      21010.66      21216.83       365.03 o
  26   3   5        850.22       1287.37       121.65 o
  27   3   5      14347.03      14756.02       385.83 o
  28   3   5        372.72        342.60       133.84 o
  29   3   5      10983.61      10442.86       384.23 o
  30   3   5         46.60        242.85       153.63 o
  31   3   5      12288.48      12680.49       439.93 o
  32   3   5          0.11        262.18       214.39 o
  33   3   5       8378.71       7952.40       381.00 o
  34   3   5          8.02         47.05       212.57 o
  35   3   5       9673.86       9914.45       432.41 o
  36   3   5         44.76        284.11       244.56 o
   1   4   5       2463.37       2840.66        45.25 o
   2   4   5       3482.20       3430.40        54.17 o
   3   4   5       1805.40       1958.02        38.00 o
   4   4   5        647.80        828.39        27.92 o
   5   4   5       1975.08       2089.13        43.51 o
   6   4   5        148.48        219.54        25.05 o
   7   4   5        109.99        158.71        26.55 o
   8   4   5       3974.17       3744.91        57.60 o
   9   4   5         51.62        129.89        28.05 o
  10   4   5       8826.91       8874.85        94.52 o
  11   4   5       1218.98       1639.83        44.80 o
  12   4   5       5243.39       5316.54        78.17 o
  13   4   5         18.01         22.58        32.50 o
  14   4   5         22.89        -20.65        35.96 o
  15   4   5       2322.00       2409.31        71.27 o
  16   4   5        542.71        487.49        53.95 o
  17   4   5       1999.16       2091.69        99.44 o
  18   4   5         95.04         21.40        57.46 o
  19   4   5        393.92        406.11        68.57 o
  20   4   5      19436.71      20027.62       283.09 o
  21   4   5         90.52          9.72        64.03 o
  22   4   5        846.42        752.36        90.47 o
  23   4   5         85.79        167.11        81.75 o
  24   4   5         27.11        -17.23        90.86 o
  25   4   5         61.14        435.99       109.59 o
  26   4   5        826.54        735.83       117.05 o
  27   4   5          7.66       -103.60       103.60 o
  28   4   5        348.77        312.76       142.47 o
  29   4   5         15.57        136.96       174.12 o
  30   4   5        204.46        -42.05       195.42 o
  31   4   5         16.61       -140.04       185.50 o
  32   4   5        347.26       -106.02       192.11 o
  33   4   5        186.57        102.64       209.88 o
  34   4   5         42.30       -161.00       206.46 o
  35   4   5         22.31        -44.67       204.52 o
  36   4   5         75.36        137.28       275.05 o
   1   5   5     126778.34     127938.21       847.47 o
   2   5   5      20604.72      21861.35       175.02 o
   3   5   5     105773.12     103132.94       710.85 o
   4   5   5       4401.51       5255.15        74.34 o
   5   5   5      67499.25      63832.06       475.47 o
   6   5   5         28.50        254.86        31.24 o
   7   5   5     171144.28     173222.08      1211.54 o
   8   5   5       3037.55       3550.59        70.26 o
   9   5   5      70909.81      71240.45       524.20 o
  10   5   5       1718.94       2802.91        57.60 o
  11   5   5      92149.16      94538.66       696.10 o
  12   5   5       3233.92       3530.41        68.59 o
  13   5   5     131178.66     128878.29      1054.64 o
  14   5   5         44.48        156.76        43.36 o
  15   5   5      61078.94      61322.26       554.70 o
  16   5   5        541.14        521.55        71.10 o
  17   5   5      44096.75      43544.33       505.82 o
  18   5   5          7.95        192.52        71.17 o
  19   5   5      50185.66      49434.39       613.52 o
  20   5   5         21.42        250.45        84.08 o
  21   5   5      24744.00      25366.62       386.59 o
  22   5   5       4603.32       4431.65       156.71 o
  23   5   5      21885.01      22542.01       358.88 o
  24   5   5        347.41        822.43       133.32 o
  25   5   5      21978.39      22119.64       403.84 o
  26   5   5          6.71         30.05       104.49 o
  27   5   5      12946.46      13033.47       324.07 o
  28   5   5        207.69        216.25       132.44 o
  29   5   5      17317.18      17914.37       595.65 o
  30   5   5        193.97        423.89       188.35 o
  31   5   5       7630.38       7769.94       366.82 o
  32   5   5        117.98        174.83       204.77 o
  33   5   5       7252.39       6459.46       388.99 o
  34   5   5          1.59       -147.81       200.53 o
  35   5   5       7474.92       7371.53       372.80 o
   1   6   5         43.11         14.28        25.94 o
   2   6   5       7353.93       7581.90        88.52 o
   3   6   5       1095.68       1348.24        41.19 o
   4   6   5       4755.50       4963.28        70.99 o
   5   6   5        996.70       1298.81        44.35 o
   6   6   5       1561.63       1958.35        48.72 o
   7   6   5         43.87        116.10        34.03 o
   8   6   5      11566.39      12066.79       126.75 o
   9   6   5       1809.79       1730.98        50.44 o
  10   6   5      10460.08      11289.23       134.13 o
  11   6   5      14692.96      15252.12       160.76 o
  12   6   5        371.72        253.96        39.30 o
  13   6   5       8380.35       8298.42       112.07 o
  14   6   5       2352.97       2420.69        76.40 o
  15   6   5        827.24        756.28        56.84 o
  16   6   5      12097.61      12022.78       188.60 o
  17   6   5          2.39        -63.42        63.42 o
  18   6   5       4303.79       4455.33       141.26 o
  19   6   5        950.80        897.66        93.78 o
  20   6   5        563.39        825.13        92.11 o
  21   6   5          3.64        -80.46        80.46 o
  22   6   5       3651.11       3697.83       146.48 o
  23   6   5        252.37        -86.59       104.26 o
  24   6   5       4188.05       4124.11       197.77 o
  25   6   5         65.73        106.62       123.24 o
  26   6   5        966.53        631.60       143.19 o
  27   6   5        173.05         10.93       133.27 o
  28   6   5       1089.94       1008.09       163.37 o
  29   6   5        391.38        238.43       163.97 o
  30   6   5        291.30         25.80       188.05 o
  31   6   5        120.36        211.51       224.29 o
  32   6   5        197.28        334.22       207.88 o
  33   6   5        243.23         28.83       199.89 o
  34   6   5        592.05        257.49       232.09 o
  35   6   5          3.10        -63.49       218.18 o
   1   7   5      42792.04      42899.16       334.28 o
   2   7   5      23683.54      24599.98       207.09 o
   3   7   5      55926.88      55926.74       423.75 o
   4   7   5       7161.84       7164.45        93.38 o
   5   7   5      68793.60      67183.88       517.13 o
   6   7   5         83.68         80.56        32.44 o
   7   7   5      24277.67      24092.78       213.54 o
   8   7   5       1292.13       2027.25        55.68 o
   9   7   5      43944.63      43227.81       364.00 o
  10   7   5        382.28        649.08        45.81 o
  11   7   5      24511.45      24777.47       236.73 o
  12   7   5       1362.27       1385.46        57.80 o
  13   7   5      76838.37      75317.16       638.99 o
  14   7   5       6012.56       6168.28       123.40 o
  15   7   5      44874.75      44833.80       462.76 o
  16   7   5       1088.78       1145.73        69.80 o
  17   7   5       8419.50       8359.79       159.73 o
  18   7   5        311.76        434.36        75.85 o
  19   7   5      43394.67      42732.12       519.11 o
  20   7   5       1459.01       1338.81       105.53 o
  21   7   5      34507.50      34613.08       466.13 o
  22   7   5        100.08        498.08       110.15 o
  23   7   5      48514.04      47930.34       704.76 o
  24   7   5         43.96        256.72       119.42 o
  25   7   5      15880.16      15946.68       347.18 o
  26   7   5       1345.82       1536.74       153.15 o
  27   7   5      10231.90      10383.27       359.00 o
  28   7   5       2084.03       1891.65       211.08 o
  29   7   5      28077.31      31688.42       593.85 o
  30   7   5         18.18        231.99       189.12 o
  31   7   5       7273.66       6637.92       332.49 o
  32   7   5        106.09        477.81       234.81 o
  33   7   5      14155.59      15554.75       659.96 o
  34   7   5         34.14       -162.37       193.45 o
   1   8   5        800.41       1516.47        52.73 o
   2   8   5      40455.02      41654.26       347.26 o
   3   8   5       4058.57       4783.35        76.20 o
   4   8   5       4630.75       4565.71        75.89 o
   5   8   5          5.15         26.34        33.01 o
   6   8   5        386.32        524.43        40.11 o
   7   8   5       2739.79       2780.91        80.66 o
   8   8   5       1712.56       2032.49        61.61 o
   9   8   5        187.58        146.62        40.14 o
  10   8   5       6964.68       7267.30       113.29 o
  11   8   5       1841.96       1938.28        68.95 o
  12   8   5       1563.09       1781.88        66.03 o
  13   8   5       7472.09       8083.99       127.75 o
  14   8   5       2998.60       3203.28        87.81 o
  15   8   5        878.38       1345.22        71.39 o
  16   8   5         82.20         73.89        61.89 o
  17   8   5        760.00        709.23        72.73 o
  18   8   5        461.49        284.97        85.33 o
  19   8   5        632.67        535.60        86.39 o
  20   8   5       1719.27       1595.87       106.80 o
  21   8   5         74.45        320.46        95.31 o
  22   8   5        878.87        700.79       119.64 o
  23   8   5        647.54        460.93       116.18 o
  24   8   5        582.26        530.89       120.69 o
  25   8   5        948.49        921.37       135.48 o
  26   8   5       1150.25       1026.39       168.99 o
  27   8   5        690.59        691.55       166.32 o
  28   8   5        695.25        528.19       170.02 o
  29   8   5         20.39         56.60       162.16 o
  30   8   5        168.78        327.70       175.52 o
  31   8   5          6.74       -169.30       169.30 o
  32   8   5         92.49        -28.68       182.20 o
  33   8   5          2.31       -184.85       184.85 o
  34   8   5         87.74       -108.70       252.04 o
   1   9   5       5125.11       5250.10        92.15 o
   2   9   5        500.68        605.45        45.40 o
   3   9   5       8735.60       8983.54       119.90 o
   4   9   5        425.17        745.91        47.94 o
   5   9   5      46070.79      47438.89       428.00 o
   6   9   5       9105.01       9532.17       132.84 o
   7   9   5       8895.47       9508.38       137.45 o
   8   9   5       5402.00       5596.68       106.66 o
   9   9   5      42106.86      41687.34       410.61 o
  10   9   5          1.49        130.73        46.68 o
  11   9   5        698.35       1000.50        61.07 o
  12   9   5          6.99         89.78        48.37 o
  13   9   5      20623.17      20191.76       239.47 o
  14   9   5        515.89        630.03        61.56 o
  15   9   5      24046.43      24203.15       275.77 o
  16   9   5       4452.97       4413.10       120.43 o
  17   9   5       9282.50       9259.40       188.50 o
  18   9   5         15.34        151.29        68.18 o
  19   9   5      27921.34      27178.52       367.40 o
  20   9   5        708.51        554.65        97.74 o
  21   9   5       6149.37       6403.82       194.99 o
  22   9   5        803.10        915.99       124.69 o
  23   9   5      26537.06      25556.39       435.48 o
  24   9   5        786.24        778.31       133.47 o
  25   9   5       4927.51       5103.21       247.92 o
  26   9   5        340.35        -54.56       147.77 o
  27   9   5      11087.83      10674.26       345.71 o
  28   9   5        309.09        393.61       167.44 o
  29   9   5       9755.89       9730.26       345.97 o
  30   9   5         12.68        268.16       162.46 o
  31   9   5       3985.89       3579.27       242.94 o
  32   9   5         11.58        -72.81       169.36 o
  33   9   5       8750.68       8481.52       347.66 o
   1  10   5       1314.78       1471.56        79.59 o
   2  10   5      11847.01      12136.97       174.47 o
   3  10   5        333.55        198.48        48.85 o
   4  10   5         32.08          7.62        43.48 o
   5  10   5         52.27         71.75        43.55 o
   6  10   5       4503.15       4626.83       103.95 o
   7  10   5       2178.13       2376.94        75.45 o
   8  10   5         70.25        138.11        46.77 o
   9  10   5        863.59        681.23        58.12 o
  10  10   5         59.33        109.76        50.16 o
  11  10   5        992.91       1314.53        67.90 o
  12  10   5         20.26        277.75        55.19 o
  13  10   5        135.41        646.44        61.90 o
  14  10   5       2626.84       3108.05        92.45 o
  15  10   5        189.38        541.67        62.57 o
  16  10   5       1381.41       1414.50        83.39 o
  17  10   5       2279.30       2239.90        97.33 o
  18  10   5       1781.01       1725.25        97.57 o
  19  10   5         19.37        -89.68        89.68 o
  20  10   5        221.04        166.72        95.72 o
  21  10   5         14.94        -41.94        97.42 o
  22  10   5        786.34        270.05       110.41 o
  23  10   5        729.03        669.93       128.64 o
  24  10   5       2164.06       2128.34       176.90 o
  25  10   5        108.50        -39.80       129.05 o
  26  10   5         10.20        -64.43       138.78 o
  27  10   5         20.21         21.19       155.77 o
  28  10   5         73.30       -144.69       144.69 o
  29  10   5          1.55       -134.39       156.16 o
  30  10   5        354.53        249.20       172.14 o
  31  10   5          0.27         60.91       178.22 o
  32  10   5        102.29       -173.15       173.15 o
   1  11   5      27163.54      27387.68       353.12 o
   2  11   5       3261.82       3207.61       106.16 o
   3  11   5      13214.48      12927.94       188.57 o
   4  11   5       3835.13       3982.46       103.43 o
   5  11   5      10039.60       9816.32       155.25 o
   6  11   5       2743.30       2746.89        81.49 o
   7  11   5      19856.64      19953.58       232.60 o
   8  11   5       2584.98       2656.51        85.13 o
   9  11   5      18028.86      17280.90       218.39 o
  10  11   5        560.73        464.07        58.77 o
  11  11   5      10825.58      10275.31       160.60 o
  12  11   5          4.77        -47.29        52.17 o
  13  11   5      24076.36      23467.14       276.07 o
  14  11   5        675.95        694.05        66.78 o
  15  11   5      21890.55      21596.53       280.82 o
  16  11   5        442.83        448.80        72.14 o
  17  11   5       8587.65       8592.00       183.41 o
  18  11   5         81.31         -6.49        84.67 o
  19  11   5      16085.83      16108.48       292.96 o
  20  11   5        773.50        736.64       107.41 o
  21  11   5       6280.46       6157.90       196.61 o
  22  11   5          5.15        -46.39       113.43 o
  23  11   5       7157.34       6930.03       257.29 o
  24  11   5        128.92         -0.63       129.33 o
  25  11   5       4393.96       4497.05       229.64 o
  26  11   5        204.39        141.85       143.91 o
  27  11   5       8313.29       7441.49       289.98 o
  28  11   5        655.92        431.48       171.07 o
  29  11   5       7382.32       6457.93       287.49 o
  30  11   5          0.10        225.65       167.27 o
  31  11   5       3557.86       3368.90       264.49 o
   1  12   5          0.76         -2.76        64.76 o
   2  12   5       3596.02       3525.78       124.26 o
   3  12   5       2428.04       2532.06       108.96 o
   4  12   5       7376.09       7660.77       155.55 o
   5  12   5       2899.90       3012.30       104.76 o
   6  12   5        633.39        759.55        70.09 o
   7  12   5       1959.25       1937.90        79.74 o
   8  12   5       5850.34       5856.98       120.94 o
   9  12   5         52.14        609.33        63.90 o
  10  12   5       1773.49       2016.57        83.47 o
  11  12   5       1025.78       1038.67        71.19 o
  12  12   5         37.47         64.14        55.74 o
  13  12   5          4.31        -35.56        56.77 o
  14  12   5       8969.33       9627.78       175.15 o
  15  12   5         49.89        -34.23        69.13 o
  16  12   5       1086.47        673.42        86.17 o
  17  12   5          2.54        -83.47        83.47 o
  18  12   5        571.38        731.58       118.97 o
  19  12   5         23.13          9.72        97.07 o
  20  12   5        469.67        391.47       114.45 o
  21  12   5        383.26        201.04       118.19 o
  22  12   5        145.06        -62.89       116.89 o
  23  12   5          1.35         57.16       124.92 o
  24  12   5        381.60        217.77       145.38 o
  25  12   5        247.59        -73.52       140.14 o
  26  12   5        730.14        480.28       174.05 o
  27  12   5        967.50       1258.48       198.84 o
  28  12   5        312.28        259.48       184.17 o
  29  12   5        169.05        188.20       195.03 o
  30  12   5         11.97       -157.87       185.51 o
   1  13   5      69961.33      69487.01       839.01 o
   2  13   5          4.11        514.93        94.48 o
   3  13   5      39800.96      38973.76       528.31 o
   4  13   5         67.49        318.35        82.21 o
   5  13   5      21918.94      22158.85       300.00 o
   6  13   5       1200.86       1582.81        84.54 o
   7  13   5      37224.98      36770.65       414.47 o
   8  13   5        157.07        797.84        75.77 o
   9  13   5      54952.57      53271.02       560.25 o
  10  13   5         30.01        258.22        69.10 o
  11  13   5      34102.96      33763.71       392.48 o
  12  13   5          0.80        371.61        71.63 o
  13  13   5      17073.41      16898.17       277.77 o
  14  13   5        245.01        341.11        91.64 o
  15  13   5      20220.71      21381.84       354.62 o
  16  13   5        375.10        538.96       114.39 o
  17  13   5      10374.96       9780.40       273.91 o
  18  13   5         13.67        -87.33       119.26 o
  19  13   5      18386.99      18191.87       427.70 o
  20  13   5          8.98        138.06       138.26 o
  21  13   5       9629.53      10032.24       327.78 o
  22  13   5        209.21        225.65       150.23 o
  23  13   5      14970.17      15061.42       412.95 o
  24  13   5        913.45        939.35       181.30 o
  25  13   5       6255.68       6506.00       300.46 o
  26  13   5          9.11       -131.88       161.17 o
  27  13   5       9085.52       8541.83       346.42 o
  28  13   5          2.50        210.19       188.47 o
  29  13   5       9406.82       9702.55       380.04 o
   1  14   5       2470.88       3053.70       140.71 o
   2  14   5          1.04        243.93        89.19 o
   3  14   5        394.14        247.74        86.94 o
   4  14   5          9.44         16.94        76.84 o
   5  14   5        666.64        714.01        92.92 o
   6  14   5        992.29        887.95        89.76 o
   7  14   5       1660.20       1615.28       101.70 o
   8  14   5        382.26        439.91        81.36 o
   9  14   5          5.33         34.79        76.33 o
  10  14   5        885.20        883.53        97.53 o
  11  14   5        365.41        361.46        94.03 o
  12  14   5       1039.22        777.90       116.54 o
  13  14   5          0.70        239.18        96.72 o
  14  14   5         65.19        117.91       105.36 o
  15  14   5       1669.74       1732.65       173.54 o
  16  14   5          2.92       -121.95       121.95 o
  17  14   5        228.13        105.43       129.26 o
  18  14   5        151.61        103.74       133.91 o
  19  14   5        111.16        -77.32       130.96 o
  20  14   5        191.61       -117.99       150.85 o
  21  14   5        452.52        327.98       168.77 o
  22  14   5         23.38         42.63       163.57 o
  23  14   5        314.43         -2.09       173.44 o
  24  14   5        196.24        202.38       201.51 o
  25  14   5         43.53       -191.49       191.49 o
  26  14   5        882.08        796.14       236.96 o
  27  14   5        539.38        253.15       300.17 o
   1  15   5      43409.36      42655.36       588.97 o
   2  15   5       1240.11       1232.22       125.17 o
   3  15   5      38219.31      38115.82       542.68 o
   4  15   5          7.22        108.42        93.77 o
   5  15   5      43931.19      43187.90       587.88 o
   6  15   5          0.14        337.64        92.40 o
   7  15   5      54566.96      53797.60       690.84 o
   8  15   5       1152.99       1713.67       131.35 o
   9  15   5      36368.47      37320.66       538.13 o
  10  15   5        141.98        135.81       100.24 o
  11  15   5      18904.09      18440.90       391.48 o
  12  15   5        122.20        185.96       134.52 o
  13  15   5      29080.88      29386.86       580.05 o
  14  15   5          3.28        500.48       195.94 o
  15  15   5      23635.06      23090.08       591.41 o
  16  15   5        873.45        901.87       196.51 o
  17  15   5      25684.77      26456.38       654.01 o
  18  15   5         15.40        -14.99       170.42 o
  19  15   5      15950.42      15562.78       520.08 o
  20  15   5          4.69        -43.98       180.98 o
  21  15   5      15239.29      16153.80       604.92 o
  22  15   5         81.49        429.36       216.55 o
  23  15   5      15580.80      14646.27       503.15 o
  24  15   5         18.44         42.73       202.77 o
  25  15   5       7891.67       8695.87       540.48 o
  26  15   5        464.78        408.76       231.47 o
   1  16   5         68.11       -105.09       147.75 o
   2  16   5        222.63        -78.66       144.95 o
   3  16   5        246.94        375.98       135.40 o
   4  16   5        275.99        288.79       133.93 o
   5  16   5        213.27        506.36       139.20 o
   6  16   5       4087.49       4238.79       195.07 o
   7  16   5       1457.36       1433.01       142.87 o
   8  16   5       2533.56       2688.01       200.75 o
   9  16   5         21.80          2.76       111.76 o
  10  16   5        878.32        795.78       153.99 o
  11  16   5        167.22        104.70       132.11 o
  12  16   5       2020.32       2331.34       203.32 o
  13  16   5        453.36        411.87       174.04 o
  14  16   5        917.71        695.69       196.32 o
  15  16   5          0.82       -137.71       165.39 o
  16  16   5       1564.37       1726.58       232.79 o
  17  16   5          7.80         21.98       179.19 o
  18  16   5       1027.53        650.72       214.63 o
  19  16   5        226.51        142.55       199.44 o
  20  16   5          0.14        146.41       201.72 o
  21  16   5        296.70        339.38       210.27 o
  22  16   5        362.08        172.71       212.67 o
  23  16   5          1.49        -49.54       209.61 o
  24  16   5         31.91        -41.63       221.95 o
   1  17   5      11829.00      11311.81       407.57 o
   2  17   5        397.86        309.03       170.14 o
   3  17   5       9722.95      10218.45       460.44 o
   4  17   5          4.07        214.14       134.51 o
   5  17   5       8968.51       9322.00       314.79 o
   6  17   5       1754.71       1843.64       159.96 o
   7  17   5      22228.45      21316.23       430.36 o
   8  17   5        311.83        352.44       139.05 o
   9  17   5       4956.23       5806.62       263.53 o
  10  17   5          0.51        174.23       137.10 o
  11  17   5      11018.28       9985.64       366.84 o
  12  17   5         85.20        290.20       181.81 o
  13  17   5      15028.64      15911.90       579.62 o
  14  17   5         60.95        288.26       187.13 o
  15  17   5      12028.10      11735.38       448.18 o
  16  17   5          7.79        114.80       191.15 o
  17  17   5      10134.35      10627.11       452.11 o
  18  17   5         33.48        195.31       201.09 o
  19  17   5       8512.09       7259.06       382.22 o
  20  17   5          3.95        307.42       209.95 o
  21  17   5      13629.06      13782.78       513.19 o
  22  17   5        143.10        543.96       240.46 o
   1  18   5          2.79       -153.28       153.28 o
   2  18   5        174.99        243.54       143.67 o
   3  18   5         69.85         13.99       138.23 o
   4  18   5        178.20        257.40       146.09 o
   5  18   5        592.71        566.57       139.25 o
   6  18   5        415.10        128.32       128.08 o
   7  18   5        490.24        385.39       152.58 o
   8  18   5        342.25        562.09       161.45 o
   9  18   5         65.96       -117.07       138.55 o
  10  18   5          3.45       -138.67       138.67 o
  11  18   5         67.60        107.43       176.45 o
  12  18   5         96.09        188.72       186.89 o
  13  18   5        351.48        112.12       188.06 o
  14  18   5        200.71        307.65       203.64 o
  15  18   5          4.07        308.29       201.33 o
  16  18   5          3.25        116.28       194.87 o
  17  18   5        249.17        288.01       208.09 o
  18  18   5         47.03        -45.48       205.86 o
  19  18   5        278.53        -71.84       202.21 o
   1  19   5       4832.30       4612.10       313.20 o
   2  19   5         31.96          4.87       146.99 o
   3  19   5       7982.23       7471.71       311.65 o
   4  19   5          1.79        133.63       140.23 o
   5  19   5       4065.03       4644.53       246.26 o
   6  19   5        633.69        555.54       168.80 o
   7  19   5       4388.66       5027.31       274.55 o
   8  19   5        193.31        220.19       162.24 o
   9  19   5       3783.79       3698.11       249.44 o
  10  19   5        281.53        580.96       206.95 o
  11  19   5       6770.13       6378.09       362.58 o
  12  19   5        211.28        306.57       197.50 o
  13  19   5       3792.84       3703.20       309.31 o
  14  19   5         43.35       -127.48       191.51 o
  15  19   5       6791.28       7715.93       407.77 o
  16  19   5         59.31        200.88       214.19 o
  17  19   5       5727.29       5718.61      1128.49 o
   1  20   5        212.97        106.77       162.70 o
   2  20   5         60.93        -69.41       154.74 o
   3  20   5          0.09         43.74       169.03 o
   4  20   5        690.23        460.92       176.66 o
   5  20   5        331.72         50.43       161.89 o
   6  20   5        546.24        622.39       179.60 o
   7  20   5         43.88        158.20       166.06 o
   8  20   5        133.06        138.88       170.47 o
   9  20   5        213.31        350.95       208.75 o
  10  20   5         43.47         33.72       191.08 o
  11  20   5        434.34        415.95       212.16 o
  12  20   5        135.14       -143.85       197.58 o
  13  20   5        247.34       -229.83       229.83 o
   1  21   5       6332.60       7355.97       360.52 o
   2  21   5        112.24        484.32       211.07 o
   3  21   5       9869.77      10015.95       385.63 o
   4  21   5        117.04        150.85       182.92 o
   5  21   5       7280.68       7510.80       343.10 o
   6  21   5         28.36         98.07       177.02 o
   7  21   5       5402.87       5510.29       471.32 o
   0   0   6      37891.86      34759.58       605.82 o
   1   0   6       1231.12       1542.24        66.43 o
   2   0   6     273945.28     276850.91      2620.47 o
   3   0   6        821.92       1319.92        36.48 o
   4   0   6     107368.98     103924.83       876.80 o
   5   0   6      13817.55      14928.78       160.78 o
   6   0   6       9533.77       9149.61       108.27 o
   7   0   6      12263.73      13160.39       162.57 o
   8   0   6       1313.40       1840.09        56.62 o
   9   0   6      24757.00      25014.36       298.46 o
  10   0   6      15825.84      15346.58       194.40 o
  11   0   6      29987.90      30208.32       346.93 o
  12   0   6       5738.66       5610.38       129.24 o
  13   0   6        604.17        537.85        50.32 o
  14   0   6      56252.18      56115.38       594.42 o
  15   0   6        708.78       1284.06        71.24 o
  16   0   6       7724.87       6703.76       146.01 o
  17   0   6        306.71        180.85        61.07 o
  18   0   6      13183.50      13949.90       235.64 o
  19   0   6      14729.91      15683.07       278.33 o
  20   0   6      28607.88      27439.09       418.47 o
  21   0   6       3383.73       3261.35       128.79 o
  22   0   6      14396.10      14300.50       272.10 o
  23   0   6        862.85        895.13       108.72 o
  24   0   6       8792.90       9007.33       232.48 o
  25   0   6         16.71        113.30       121.76 o
  26   0   6       7098.95       7386.32       268.85 o
  27   0   6       1091.83       1455.64       163.46 o
  28   0   6      22509.68      25056.48       902.06 o
  29   0   6        466.57        589.21       487.96 o
  30   0   6       4330.18       4076.07       387.99 o
  31   0   6        332.98        651.02       283.01 o
  32   0   6      23119.75      23205.35       858.70 o
  33   0   6          0.15        423.20       303.81 o
  34   0   6       2851.13       2976.46       365.83 o
  35   0   6          6.85       -245.53       267.09 o
  36   0   6       4493.15       3674.36       410.94 o
   0   1   6      34603.27      35694.34       331.62 o
   1   1   6        331.40        909.58        26.34 o
   2   1   6      10298.22      10879.25        91.99 o
   3   1   6        306.68        345.92        17.08 o
   4   1   6        657.58        953.46        23.09 o
   5   1   6      11141.74      11686.34       103.54 o
   6   1   6        221.93        242.89        18.17 o
   7   1   6       5573.05       6099.41        66.11 o
   8   1   6       6928.76       7674.18        80.69 o
   9   1   6        113.82        302.25        26.43 o
  10   1   6        183.47        251.56        28.83 o
  11   1   6      19170.10      19575.41       175.24 o
  12   1   6       1007.65       1451.97        44.58 o
  13   1   6       3439.86       3656.41        62.85 o
  14   1   6        692.70       1228.20        45.52 o
  15   1   6       6932.61       7805.74       101.14 o
  16   1   6        676.78       1476.20        56.08 o
  17   1   6       1335.12       1285.40        56.66 o
  18   1   6       3971.17       4195.03        86.91 o
  19   1   6       8895.62       9454.92       142.62 o
  20   1   6       2844.53       2936.15        91.18 o
  21   1   6       2058.84       1662.31        74.55 o
  22   1   6          5.02        -53.36        53.36 o
  23   1   6        187.84          1.05        65.96 o
  24   1   6         47.11        126.28        73.64 o
  25   1   6        677.90        807.77        94.17 o
  26   1   6       1155.54       1031.80       116.44 o
  27   1   6        280.33        411.12       118.49 o
  28   1   6        389.96        260.14       135.77 o
  29   1   6         84.35        206.16       169.25 o
  30   1   6        131.09        136.55       180.93 o
  31   1   6        126.08         43.58       184.35 o
  32   1   6        595.42        610.66       210.59 o
  33   1   6         34.04       -191.03       191.03 o
  34   1   6        417.72        678.50       209.28 o
  35   1   6        248.53         53.24       196.79 o
  36   1   6         70.41       -195.30       195.30 o
   0   2   6     227675.91     232859.50      2056.97 o
   1   2   6        155.32        274.67        25.23 o
   2   2   6      69546.96      70871.21       443.96 o
   3   2   6       2120.34       2522.66        49.33 o
   4   2   6      58138.49      59293.19       389.36 o
   5   2   6       3188.34       3703.04        43.68 o
   6   2   6      75523.70      73144.27       495.51 o
   7   2   6        673.50        899.39        29.86 o
   8   2   6       9384.18       9721.47        94.48 o
   9   2   6       3721.53       4224.13        57.74 o
  10   2   6      96275.01      95851.80       655.60 o
  11   2   6      12335.90      13808.52       130.23 o
  12   2   6      15305.36      15004.55       142.29 o
  13   2   6       5756.47       5906.24        80.88 o
  14   2   6      47436.09      47447.78       367.71 o
  15   2   6       1879.78       2091.11        63.94 o
  16   2   6      25993.30      25131.99       243.25 o
  17   2   6         40.11        766.44        51.07 o
  18   2   6      17323.75      17359.24       190.72 o
  19   2   6        855.23       1064.65        63.27 o
  20   2   6      22593.55      22117.08       248.05 o
  21   2   6        936.43        991.29        65.04 o
  22   2   6      15396.03      15473.07       208.44 o
  23   2   6       1797.28       2128.98       102.84 o
  24   2   6      15167.54      14978.47       239.64 o
  25   2   6          0.00        105.02        85.59 o
  26   2   6      18609.27      18982.32       348.51 o
  27   2   6       1030.37       1224.61       157.42 o
  28   2   6      12988.49      13398.65       405.73 o
  29   2   6         62.18         90.66       141.20 o
  30   2   6       4862.53       4440.86       285.03 o
  31   2   6         39.22         96.48       180.37 o
  32   2   6      17752.57      18890.07       521.83 o
  33   2   6        207.55        770.53       213.78 o
  34   2   6       7913.72       7890.61       345.49 o
  35   2   6        138.21        -20.89       188.62 o
  36   2   6       5782.04       5683.39       328.92 o
   0   3   6        274.74        373.32        23.92 o
   1   3   6      18470.64      17588.65       119.96 o
   2   3   6       3586.09       3440.24        42.71 o
   3   3   6         64.72        129.11        17.99 o
   4   3   6        605.96        584.96        26.21 o
   5   3   6       6034.85       6164.51        72.26 o
   6   3   6       1999.97       2105.49        41.85 o
   7   3   6       5703.10       6003.62        72.04 o
   8   3   6      13701.92      14117.67       123.59 o
   9   3   6       9918.55       9998.44        96.40 o
  10   3   6       1307.29       1513.65        40.54 o
  11   3   6       6131.49       6583.92        80.96 o
  12   3   6       2734.29       2524.75        51.83 o
  13   3   6       2601.48       2471.12        61.82 o
  14   3   6      11136.52      10843.09       122.57 o
  15   3   6        180.97        331.40        42.76 o
  16   3   6      13750.39      14174.91       165.57 o
  17   3   6        520.60        648.65        56.07 o
  18   3   6      10541.28      10760.48       189.78 o
  19   3   6      20982.26      22041.44       273.77 o
  20   3   6        345.76        410.29        66.44 o
  21   3   6        271.76        115.81        63.41 o
  22   3   6         26.87         11.90        63.42 o
  23   3   6        978.19       1055.34       115.41 o
  24   3   6        262.80        185.75        88.32 o
  25   3   6       1643.63       1756.02       118.53 o
  26   3   6       7204.28       7353.68       194.38 o
  27   3   6       1440.41       1774.00       165.24 o
  28   3   6         44.38       -122.10       122.10 o
  29   3   6        235.87        -27.21       167.18 o
  30   3   6        584.48        399.17       150.94 o
  31   3   6        145.08        346.84       217.83 o
  32   3   6        414.60        526.76       204.45 o
  33   3   6        951.10        669.07       212.08 o
  34   3   6        182.73        235.59       200.66 o
  35   3   6        254.57        455.51       208.84 o
   0   4   6      89755.80      88660.57       858.16 o
   1   4   6       4050.35       4209.25        57.90 o
   2   4   6     100747.69      97227.02       691.34 o
   3   4   6       4534.86       5178.98        71.34 o
   4   4   6      73889.70      71937.92       543.57 o
   5   4   6          7.17         40.90        20.28 o
   6   4   6     119538.36     115790.71       816.93 o
   7   4   6          1.11         89.75        25.91 o
   8   4   6      20809.06      21504.82       178.75 o
   9   4   6       4879.88       5052.02        73.53 o
  10   4   6     153963.97     150487.58      1042.31 o
  11   4   6        633.16        651.21        37.35 o
  12   4   6      44336.45      44535.76       337.00 o
  13   4   6         51.90        135.87        35.28 o
  14   4   6      29862.80      29519.01       264.80 o
  15   4   6       5326.32       5268.95       104.27 o
  16   4   6      34487.25      34527.69       331.81 o
  17   4   6        510.34       1052.24        62.59 o
  18   4   6      41083.58      40449.14       414.40 o
  19   4   6       4031.75       3771.57       107.24 o
  20   4   6      26675.58      26542.01       318.55 o
  21   4   6          3.94        125.10        61.99 o
  22   4   6      25392.01      25447.64       355.17 o
  23   4   6        669.61        680.29       100.71 o
  24   4   6      22729.70      23547.40       377.36 o
  25   4   6         29.44        632.48       107.71 o
  26   4   6      22295.52      22266.88       386.66 o
  27   4   6        345.17        219.52       127.26 o
  28   4   6       8625.19       8172.33       306.62 o
  29   4   6        344.29        153.64       143.67 o
  30   4   6       8542.10       8688.38       298.99 o
  31   4   6        132.51         12.38       153.58 o
  32   4   6       9012.59       8327.95       409.08 o
  33   4   6        155.45        499.08       191.81 o
  34   4   6       3095.52       2627.87       250.03 o
  35   4   6         10.78        190.56       185.92 o
   0   5   6      20958.57      21403.25       273.25 o
   1   5   6       6999.02       7564.81        86.12 o
   2   5   6       9031.83       8793.91        99.03 o
   3   5   6      13730.88      14219.55       134.71 o
   4   5   6        655.70        486.76        30.63 o
   5   5   6        690.52        703.19        34.52 o
   6   5   6         89.61        164.85        32.69 o
   7   5   6       6396.32       6837.58        88.66 o
   8   5   6         81.66        289.33        30.66 o
   9   5   6        175.88        263.81        33.80 o
  10   5   6       6867.89       7502.93        98.11 o
  11   5   6       1917.58       1741.81        53.48 o
  12   5   6       2707.13       2739.59        72.58 o
  13   5   6       6008.85       6021.66        93.36 o
  14   5   6      11345.35      11336.15       143.68 o
  15   5   6      10103.32      10323.36       138.72 o
  16   5   6      10338.08      10606.41       155.02 o
  17   5   6          0.76        -57.10        57.10 o
  18   5   6       1548.88       1754.27        87.31 o
  19   5   6        201.01        388.73        64.45 o
  20   5   6       1594.02       1350.51        80.20 o
  21   5   6         39.72         50.63        72.58 o
  22   5   6        172.34        163.66        89.28 o
  23   5   6        619.33        516.65       102.52 o
  24   5   6         14.17        -92.61        92.61 o
  25   5   6       1021.55        669.92       114.03 o
  26   5   6       2800.88       2697.82       178.04 o
  27   5   6        117.72          4.19       126.77 o
  28   5   6       2427.95       2013.04       171.49 o
  29   5   6         51.61       -158.99       158.99 o
  30   5   6         82.41        -80.72       176.62 o
  31   5   6       1235.96       1151.62       181.25 o
  32   5   6        320.33        470.47       169.63 o
  33   5   6        554.32        343.05       188.88 o
  34   5   6         41.08         28.14       179.51 o
  35   5   6        239.11        286.58       201.74 o
   0   6   6     117890.00     116982.13      1188.64 o
   1   6   6       1734.78       1870.27        60.54 o
   2   6   6      49226.75      46359.05       359.45 o
   3   6   6      14566.24      15381.65       145.85 o
   4   6   6      84403.91      81648.12       603.19 o
   5   6   6        815.38       1009.89        42.32 o
   6   6   6      76476.95      75986.32       594.29 o
   7   6   6       1273.95       1280.44        46.88 o
   8   6   6      42301.67      41747.36       339.27 o
   9   6   6       3744.55       3807.78        71.25 o
  10   6   6      87502.52      85754.94       650.80 o
  11   6   6       1856.11       2086.08        58.19 o
  12   6   6      51327.68      50445.27       425.25 o
  13   6   6       1554.63       1556.78        59.12 o
  14   6   6      16969.21      17243.58       226.22 o
  15   6   6         31.58         83.30        51.21 o
  16   6   6      68655.40      69239.84       685.59 o
  17   6   6         39.72        414.45        71.59 o
  18   6   6      55922.84      57367.46       648.98 o
  19   6   6        214.90        266.91        75.85 o
  20   6   6      21595.56      21462.56       316.05 o
  21   6   6       1384.62       1396.17       115.80 o
  22   6   6      23419.51      23656.39       390.47 o
  23   6   6        758.35        576.02       101.84 o
  24   6   6      12491.27      12767.90       258.51 o
  25   6   6         48.00        315.08       117.14 o
  26   6   6      20991.98      21032.85       409.62 o
  27   6   6          0.37        226.82       127.70 o
  28   6   6       8965.53       9499.23       279.43 o
  29   6   6          8.37        -45.44       156.61 o
  30   6   6       9665.76       9468.11       362.04 o
  31   6   6         86.02        106.54       174.77 o
  32   6   6      12744.74      12899.41       516.15 o
  33   6   6        227.57        430.59       193.55 o
  34   6   6       4197.79       3887.57       266.93 o
   0   7   6      10629.21      10561.24       156.42 o
   1   7   6      10685.94      10618.90       110.88 o
   2   7   6       2170.15       2382.21        52.28 o
   3   7   6       8764.56       9521.04       109.05 o
   4   7   6        599.37        752.14        40.94 o
   5   7   6        104.86        240.41        35.00 o
   6   7   6       4629.99       5055.71        81.71 o
   7   7   6         88.17        110.00        34.51 o
   8   7   6       4440.53       4437.18        78.94 o
   9   7   6       1562.81       1740.50        55.58 o
  10   7   6        139.76        199.36        40.47 o
  11   7   6       2290.41       2300.23        67.35 o
  12   7   6       1534.61       1536.34        61.16 o
  13   7   6       5513.70       5701.55        98.95 o
  14   7   6       4868.78       4873.11        97.71 o
  15   7   6        143.28        283.95        57.84 o
  16   7   6       2866.90       3029.35       119.68 o
  17   7   6       8829.40       8996.51       162.34 o
  18   7   6       1080.44        979.56        83.57 o
  19   7   6       2205.78       2445.57       111.84 o
  20   7   6       1088.38       1416.28       124.23 o
  21   7   6       1290.95       1272.95       115.27 o
  22   7   6         50.09         24.44        93.43 o
  23   7   6         40.83         66.85       102.07 o
  24   7   6        978.20       1102.90       140.43 o
  25   7   6       2005.23       2005.73       164.63 o
  26   7   6          7.92        -67.42       116.62 o
  27   7   6        428.01        381.71       132.23 o
  28   7   6       2659.93       2653.07       179.27 o
  29   7   6         44.72       -128.69       128.69 o
  30   7   6        525.12         73.17       157.97 o
  31   7   6       1554.82       1401.69       205.76 o
  32   7   6        138.45        242.30       177.99 o
  33   7   6        985.16        897.36       202.06 o
  34   7   6        522.48        420.52       198.87 o
   0   8   6      17068.19      16467.23       216.39 o
   1   8   6        373.99        478.45        38.98 o
   2   8   6      15307.58      16136.63       163.47 o
   3   8   6       3970.27       4565.14        80.66 o
   4   8   6      14077.68      14574.25       153.89 o
   5   8   6        918.80       1024.96        48.84 o
   6   8   6      14335.80      13843.16       152.96 o
   7   8   6       3285.88       3461.29        73.97 o
   8   8   6      32680.25      32395.96       297.34 o
   9   8   6          0.32        142.74        44.31 o
  10   8   6       4430.46       4899.29        94.80 o
  11   8   6       2821.80       2849.39        78.35 o
  12   8   6      49809.23      49326.70       456.88 o
  13   8   6         23.39        -31.13        48.35 o
  14   8   6       2071.70       2379.05        88.12 o
  15   8   6       2683.66       2752.08        94.98 o
  16   8   6      60465.20      57841.74       584.85 o
  17   8   6       3409.64       2963.65       102.33 o
  18   8   6       1045.42       1171.28        82.90 o
  19   8   6         11.29        -69.41        69.41 o
  20   8   6      18509.93      17909.40       345.19 o
  21   8   6          8.82        -91.57        91.57 o
  22   8   6      18897.60      19471.41       480.35 o
  23   8   6       3850.03       3980.64       192.49 o
  24   8   6       6821.98       6430.74       245.55 o
  25   8   6         16.65         54.53       136.65 o
  26   8   6      28227.63      27882.51       659.34 o
  27   8   6        489.24        457.77       135.25 o
  28   8   6       6989.26       7280.52       252.95 o
  29   8   6        102.49        142.45       138.47 o
  30   8   6      10256.43       9798.57       313.84 o
  31   8   6         16.92         88.79       168.74 o
  32   8   6       8289.10       9336.29       347.59 o
  33   8   6        162.76        204.51       185.91 o
   0   9   6       4521.30       4523.95       114.98 o
   1   9   6          9.99         23.20        37.08 o
   2   9   6       1668.14       1722.32        60.30 o
   3   9   6        425.28        401.97        42.56 o
   4   9   6       4663.67       4745.75       105.10 o
   5   9   6       2890.93       3006.15        72.57 o
   6   9   6       2335.79       3353.19        85.17 o
   7   9   6        232.80        750.38        53.86 o
   8   9   6       5306.68       7340.79       121.44 o
   9   9   6        479.06        647.35        57.21 o
  10   9   6       3532.46       3781.81        93.32 o
  11   9   6          0.04         12.85        48.94 o
  12   9   6        526.37        404.38        57.01 o
  13   9   6       1856.13       1783.16        77.31 o
  14   9   6        765.79        498.22        61.55 o
  15   9   6        252.88        120.23        56.76 o
  16   9   6         31.35        -55.32        55.32 o
  17   9   6         12.08        -34.95        61.32 o
  18   9   6        433.00        394.71        79.78 o
  19   9   6        396.30        434.76        85.92 o
  20   9   6         18.94         82.60        90.12 o
  21   9   6        613.99        874.91       119.75 o
  22   9   6        140.78        270.17       112.80 o
  23   9   6       1523.41       1631.11       155.77 o
  24   9   6         78.12         75.36       130.33 o
  25   9   6       1850.49       2167.66       187.27 o
  26   9   6        445.80        380.88       152.79 o
  27   9   6        980.70        727.63       165.58 o
  28   9   6        912.04        684.70       158.97 o
  29   9   6         88.12       -139.11       139.11 o
  30   9   6        274.75        182.73       141.25 o
  31   9   6         50.80       -160.07       160.07 o
  32   9   6        387.59        -43.68       164.25 o
   0  10   6       3223.15       3564.38       132.47 o
   1  10   6       1002.49        968.76        63.03 o
   2  10   6      16727.26      17018.96       210.07 o
   3  10   6         23.77         86.33        47.81 o
   4  10   6       1003.01       1133.10        63.27 o
   5  10   6        117.68        209.24        49.00 o
   6  10   6      43535.19      42732.48       414.03 o
   7  10   6        198.62        156.97        51.34 o
   8  10   6       8402.98       8863.31       143.46 o
   9  10   6       1401.95       1861.15        76.68 o
  10  10   6       3805.31       3838.36        98.06 o
  11  10   6        194.85        172.65        53.75 o
  12  10   6      17837.55      17699.28       223.75 o
  13  10   6        864.38       1203.73        72.30 o
  14  10   6      23638.53      23388.95       275.15 o
  15  10   6        411.81        585.58        79.18 o
  16  10   6      18316.81      17890.61       241.66 o
  17  10   6       1384.13       1147.06        93.23 o
  18  10   6       4484.30       4671.66       150.40 o
  19  10   6        115.11        119.65        90.62 o
  20  10   6      28828.92      28028.61       430.52 o
  21  10   6        230.14        178.44       116.48 o
  22  10   6      12788.65      12309.16       346.11 o
  23  10   6       1734.32       1632.96       156.37 o
  24  10   6       2756.48       3025.67       186.40 o
  25  10   6        286.11        -31.63       128.54 o
  26  10   6      14323.59      13911.29       372.93 o
  27  10   6         19.70         26.89       139.48 o
  28  10   6       7321.49       7868.97       286.50 o
  29  10   6        763.23        600.48       159.23 o
  30  10   6       7646.08       7809.55       366.38 o
  31  10   6        344.32        164.84       189.41 o
  32  10   6       4852.80       4726.54       389.62 o
   0  11   6          1.70        -87.46        87.46 o
   1  11   6        844.12        945.90        75.14 o
   2  11   6         21.23         44.07        50.71 o
   3  11   6       2443.19       2566.44        85.47 o
   4  11   6       9273.95       9054.22       150.54 o
   5  11   6          2.78        100.45        52.64 o
   6  11   6       1383.96       1431.68        71.99 o
   7  11   6      10916.56      11345.27       168.49 o
   8  11   6       1270.16       1325.35        72.54 o
   9  11   6         51.72        -15.48        51.64 o
  10  11   6        253.77        367.34        59.76 o
  11  11   6       2341.03       3049.60       105.12 o
  12  11   6         92.05        501.40        64.08 o
  13  11   6       4447.03       4468.55       111.91 o
  14  11   6        457.40        512.22        66.99 o
  15  11   6       1452.23       1517.21        88.30 o
  16  11   6        145.99        108.47        75.12 o
  17  11   6       4322.02       4566.13       144.83 o
  18  11   6         33.15         19.33        88.14 o
  19  11   6         34.74         -6.23       102.59 o
  20  11   6        260.68        466.03       120.91 o
  21  11   6       1062.79       1331.95       142.11 o
  22  11   6        354.91        317.24       125.55 o
  23  11   6         80.04       -116.98       116.98 o
  24  11   6        400.57        230.31       133.77 o
  25  11   6         93.34         57.96       137.08 o
  26  11   6        152.75         98.05       139.00 o
  27  11   6        180.53       -109.16       144.09 o
  28  11   6        704.33        739.41       173.24 o
  29  11   6         15.26       -152.79       152.79 o
  30  11   6        595.28        191.70       151.72 o
  31  11   6        145.43         39.09       187.10 o
   0  12   6      73291.95      72073.54      1207.79 o
   1  12   6       2163.48       2367.51       111.19 o
   2  12   6      53741.97      51264.39       600.41 o
   3  12   6        151.18        188.35        62.98 o
   4  12   6      20843.47      21130.66       270.31 o
   5  12   6        279.14        919.44        74.55 o
   6  12   6      55107.55      53157.03       550.65 o
   7  12   6        646.41       1171.66        73.79 o
   8  12   6      38289.24      37398.36       393.38 o
   9  12   6       2862.62       2813.70        98.95 o
  10  12   6      28013.32      27044.30       309.88 o
  11  12   6       1575.40       1656.80        83.62 o
  12  12   6      22521.82      22099.95       282.74 o
  13  12   6        194.61        322.34        70.84 o
  14  12   6      22734.43      22624.20       319.00 o
  15  12   6        617.07        611.12        86.21 o
  16  12   6       8663.13       8423.59       191.26 o
  17  12   6          7.96         57.25        96.75 o
  18  12   6       7719.82       7561.11       247.40 o
  19  12   6          9.77        -35.65       109.59 o
  20  12   6      16094.16      15469.50       393.81 o
  21  12   6         77.73         26.73       125.38 o
  22  12   6      18866.20      19405.14       400.48 o
  23  12   6         83.18         14.78       128.34 o
  24  12   6       3260.16       3005.58       208.44 o
  25  12   6         67.00        153.89       155.24 o
  26  12   6       9594.21      10378.42       364.59 o
  27  12   6         57.48         15.32       168.73 o
  28  12   6       6677.11       6653.91       436.29 o
  29  12   6        179.11       -183.82       183.82 o
  30  12   6       5624.80       6794.72      1099.92 o
   0  13   6       5758.69       5516.15       272.19 o
   1  13   6       2639.00       3117.64       125.08 o
   2  13   6          0.20         74.11        73.03 o
   3  13   6       8986.23       8761.65       201.93 o
   4  13   6        166.29        179.46        63.31 o
   5  13   6          5.96        -41.76        60.60 o
   6  13   6       2448.95       2363.47        97.87 o
   7  13   6        129.68        116.77        64.61 o
   8  13   6        501.64        455.57        73.07 o
   9  13   6         57.67         62.17        68.61 o
  10  13   6       3686.32       4018.49       130.40 o
  11  13   6         14.84         57.45        73.61 o
  12  13   6        306.94        302.85        77.68 o
  13  13   6       1376.42       1533.46       120.44 o
  14  13   6       1643.89       1498.65       126.02 o
  15  13   6       2926.67       2947.24       162.10 o
  16  13   6          1.22        114.10       138.56 o
  17  13   6        718.15        642.95       146.26 o
  18  13   6        602.82        232.76       138.08 o
  19  13   6        275.19         -0.85       135.80 o
  20  13   6        312.26        382.29       144.91 o
  21  13   6        306.26        305.76       151.49 o
  22  13   6        617.70        628.75       167.31 o
  23  13   6          0.13        -54.29       156.62 o
  24  13   6         32.03        -64.02       158.65 o
  25  13   6         10.96       -157.42       157.42 o
  26  13   6        248.80       -150.89       165.65 o
  27  13   6         56.73       -121.51       180.99 o
  28  13   6        537.12        348.80       195.45 o
   0  14   6      30608.78      29759.43       626.46 o
   1  14   6        863.42        972.16       123.36 o
   2  14   6      30915.05      30171.61       415.69 o
   3  14   6        121.42        296.43        82.63 o
   4  14   6      41960.21      40759.78       515.68 o
   5  14   6       3178.92       3300.56       134.83 o
   6  14   6      26137.07      26551.53       389.16 o
   7  14   6        558.88        652.90       103.29 o
   8  14   6      24411.25      25723.89       420.97 o
   9  14   6         23.57        263.31        97.47 o
  10  14   6      23784.83      23631.08       413.29 o
  11  14   6        350.06        503.91       111.99 o
  12  14   6      29446.15      29826.94       574.40 o
  13  14   6       1021.57       1102.43       150.51 o
  14  14   6      18338.51      18510.81       450.10 o
  15  14   6        392.35        998.11       165.02 o
  16  14   6      38133.37      36332.20       785.24 o
  17  14   6        182.16        319.72       154.12 o
  18  14   6      10720.71      11468.15       371.08 o
  19  14   6        189.41         71.22       171.63 o
  20  14   6      15393.77      15384.58       601.78 o
  21  14   6         87.20        199.00       193.12 o
  22  14   6      13826.63      13016.35       465.84 o
  23  14   6          4.85        -24.98       194.05 o
  24  14   6       9084.55       8498.05       400.24 o
  25  14   6       1994.78       1468.20       255.44 o
  26  14   6       6381.54       5840.64       363.74 o
  27  14   6        287.12        477.37       232.50 o
   0  15   6       8216.51       6647.92       423.56 o
   1  15   6         30.11        149.56       126.69 o
   2  15   6        250.14        254.53       128.50 o
   3  15   6       1429.70       1529.37       143.84 o
   4  15   6         19.33         20.66       108.54 o
   5  15   6        128.46        150.53       111.25 o
   6  15   6         81.49         -8.81       103.64 o
   7  15   6        118.93        157.89       124.03 o
   8  15   6       1469.37       1310.93       134.75 o
   9  15   6       1637.60       1458.35       138.70 o
  10  15   6        833.26        669.82       127.24 o
  11  15   6          3.64       -124.10       124.10 o
  12  15   6         18.22       -115.99       125.83 o
  13  15   6         50.08          9.55       129.18 o
  14  15   6          0.07        -84.02       142.59 o
  15  15   6       5092.28       4830.59       295.98 o
  16  15   6          0.07         68.02       169.18 o
  17  15   6        145.79        148.92       184.37 o
  18  15   6          9.28       -180.74       182.51 o
  19  15   6       1743.33       2005.40       245.43 o
  20  15   6         37.36       -181.35       181.35 o
  21  15   6        414.01        833.01       219.60 o
  22  15   6         97.37        114.86       205.73 o
  23  15   6        164.61        200.28       214.13 o
  24  15   6         43.08        -54.64       205.88 o
  25  15   6       1741.66       2314.38       290.90 o
   0  16   6      24874.37      24387.14       850.91 o
   1  16   6        220.90        188.39       136.90 o
   2  16   6      13782.38      14176.45       378.41 o
   3  16   6        580.86        708.73       131.66 o
   4  16   6      35884.12      35574.06       596.21 o
   5  16   6        205.87        451.01       123.66 o
   6  16   6      18438.01      18024.76       382.05 o
   7  16   6          6.55        305.29       121.97 o
   8  16   6      18928.10      17574.19       375.41 o
   9  16   6        191.33        510.83       126.70 o
  10  16   6      20862.94      20832.06       564.26 o
  11  16   6          7.72         33.69       132.75 o
  12  16   6      15541.43      14744.21       465.68 o
  13  16   6         15.12        314.09       158.64 o
  14  16   6      12787.65      12750.83       577.03 o
  15  16   6         38.01        282.51       193.83 o
  16  16   6      18839.29      19293.99       557.76 o
  17  16   6        143.15        292.73       196.47 o
  18  16   6      16548.78      16498.97       529.39 o
  19  16   6          6.52        -64.60       184.85 o
  20  16   6      10653.26      10668.11       440.52 o
  21  16   6         52.72        311.52       208.94 o
  22  16   6       7083.90       6121.86       370.22 o
  23  16   6          0.76        214.15       227.48 o
   0  17   6          5.30       -175.31       175.31 o
   1  17   6         11.01       -116.52       128.39 o
   2  17   6        777.25        454.08       147.35 o
   3  17   6        843.27       1117.75       161.03 o
   4  17   6       1157.65       1323.20       154.48 o
   5  17   6       1122.51       1249.92       149.70 o
   6  17   6       1062.43        908.77       141.55 o
   7  17   6       1461.33       1650.06       159.38 o
   8  17   6        649.19       1019.78       154.13 o
   9  17   6        948.31       1338.56       180.44 o
  10  17   6        607.86        361.06       171.57 o
  11  17   6        317.00        240.00       154.66 o
  12  17   6        867.54       1059.58       213.47 o
  13  17   6        598.94        414.22       190.42 o
  14  17   6        182.47        135.81       193.81 o
  15  17   6          1.79       -134.76       175.54 o
  16  17   6          0.12       -180.57       180.57 o
  17  17   6         48.22        -35.34       204.23 o
  18  17   6        572.08        896.52       228.14 o
  19  17   6       2547.95       2725.86       283.66 o
  20  17   6        176.70        518.14       221.78 o
  21  17   6         98.67        109.28       218.09 o
   0  18   6       5066.62       4805.20       323.36 o
   1  18   6         14.91        155.20       147.87 o
   2  18   6       6739.91       6602.23       258.72 o
   3  18   6         72.01        414.96       146.32 o
   4  18   6       5129.43       5242.70       237.53 o
   5  18   6        769.47        508.83       139.66 o
   6  18   6       4364.62       4346.24       220.00 o
   7  18   6        219.51         90.95       145.18 o
   8  18   6       4053.56       3773.20       250.73 o
   9  18   6        799.85        925.16       177.60 o
  10  18   6      10924.51      10504.51       358.47 o
  11  18   6        107.41        215.08       186.77 o
  12  18   6       3243.76       4158.87       311.71 o
  13  18   6        231.99        399.12       205.94 o
  14  18   6       7247.28       5820.97       351.57 o
  15  18   6        131.95         23.60       197.82 o
  16  18   6       2330.11       2431.05       275.52 o
  17  18   6        232.24        260.74       211.13 o
  18  18   6       7575.20       7712.12       453.60 o
  19  18   6         13.65        481.51       228.08 o
   0  19   6       1284.23       1682.50       252.18 o
   1  19   6        277.88         26.96       129.76 o
   2  19   6       1155.80        785.58       155.90 o
   3  19   6        652.26        350.30       145.00 o
   4  19   6        900.12        770.66       154.18 o
   5  19   6       1243.36       1388.90       181.67 o
   6  19   6          0.48         38.29       157.56 o
   7  19   6        409.44        493.95       170.46 o
   8  19   6        119.04         14.47       155.28 o
   9  19   6        317.48        100.34       160.85 o
  10  19   6         15.31        225.07       199.87 o
  11  19   6         16.40       -181.55       181.55 o
  12  19   6        341.27        310.17       198.64 o
  13  19   6        253.75        316.76       212.60 o
  14  19   6          0.15         48.12       200.66 o
  15  19   6        149.08        392.93       214.17 o
  16  19   6         63.86        259.64       271.72 o
   0  20   6       8116.74       8133.17       393.23 o
   1  20   6         87.26        101.22       135.28 o
   2  20   6       8254.73       8178.78       275.22 o
   3  20   6        225.31        239.13       158.24 o
   4  20   6       7677.63       7486.89       334.25 o
   5  20   6         34.39        -41.90       162.85 o
   6  20   6       8851.01       9017.17       358.82 o
   7  20   6        239.68        404.90       180.65 o
   8  20   6      10607.28      11516.00       398.60 o
   9  20   6        137.40        257.55       213.05 o
  10  20   6      10926.27      11110.70       594.76 o
  11  20   6          0.01        -89.65       205.08 o
  12  20   6       6973.14       6415.99       537.32 o
   0  21   6        266.88        179.39       190.55 o
   1  21   6        348.49        108.14       142.50 o
   2  21   6         26.89       -152.31       152.31 o
   3  21   6         37.22        -25.07       158.25 o
   4  21   6         26.61        -60.33       164.56 o
   5  21   6        284.43        584.10       264.69 o
   1   1   7      19821.12      19805.33       172.78 o
   2   1   7       4825.70       4694.03        59.61 o
   3   1   7     109708.83     106127.86       734.06 o
   4   1   7      11405.07      12292.18        99.12 o
   5   1   7      31619.12      31326.33       240.11 o
   6   1   7       4822.44       5183.42        67.71 o
   7   1   7      43234.73      41139.20       301.57 o
   8   1   7       5269.53       5870.79        70.07 o
   9   1   7       8750.21       7599.65        86.75 o
  10   1   7       3483.65       3346.88        57.94 o
  11   1   7      45812.80      44588.32       351.77 o
  12   1   7       7134.63       7215.87        91.91 o
  13   1   7      49501.53      48689.41       380.00 o
  14   1   7      34714.86      33746.44       285.25 o
  15   1   7      36282.44      35419.46       294.45 o
  16   1   7         53.11        135.69        40.46 o
  17   1   7      37759.28      36656.78       317.26 o
  18   1   7        422.78        444.57        49.69 o
  19   1   7      10935.82      10576.41       138.60 o
  20   1   7       3109.56       2796.90        83.06 o
  21   1   7      47535.85      48171.19       462.16 o
  22   1   7          1.55        331.36        65.91 o
  23   1   7      22848.45      21829.26       272.78 o
  24   1   7        533.20        691.79        81.89 o
  25   1   7      20551.45      20599.57       350.46 o
  26   1   7       1668.12       2048.28       153.39 o
  27   1   7      11721.76      11288.42       290.98 o
  28   1   7         66.37        322.15       126.39 o
  29   1   7      14565.55      14595.06       527.80 o
  30   1   7          0.86        162.64       165.64 o
  31   1   7      14330.18      13556.68       446.99 o
  32   1   7         22.18        323.80       184.15 o
  33   1   7       9068.97       8582.30       330.01 o
  34   1   7        611.49       1132.73       192.70 o
  35   1   7       5998.74       6109.34       289.99 o
   1   2   7       7347.45       7374.22        74.13 o
   2   2   7         67.25        255.60        25.52 o
   3   2   7       7929.09       8107.00        76.22 o
   4   2   7        292.41        453.88        25.12 o
   5   2   7       8762.55       8607.72        91.10 o
   6   2   7         33.71         85.20        18.67 o
   7   2   7       7708.51       6674.10        73.64 o
   8   2   7      16520.03      18003.06       146.98 o
   9   2   7       2891.92       3619.45        57.39 o
  10   2   7       2606.86       2581.04        53.17 o
  11   2   7       4855.34       4913.33        68.96 o
  12   2   7       1259.56       1501.06        45.24 o
  13   2   7         26.94         48.13        31.64 o
  14   2   7        330.32        257.55        36.59 o
  15   2   7       2871.47       2801.00        63.96 o
  16   2   7       3994.20       4022.79        78.80 o
  17   2   7        278.45        184.27        44.96 o
  18   2   7       2697.46       2627.72        74.83 o
  19   2   7      13599.25      13015.00       164.17 o
  20   2   7        133.21        178.60        56.00 o
  21   2   7        253.84        108.20        59.92 o
  22   2   7         18.73         -4.02        58.19 o
  23   2   7       6997.32       7101.26       152.03 o
  24   2   7        199.85        160.25        76.33 o
  25   2   7        425.50        264.02       100.63 o
  26   2   7         77.25        -26.67       113.69 o
  27   2   7        456.40        318.55       128.15 o
  28   2   7        608.96        356.33       134.50 o
  29   2   7       1319.94        878.06       150.24 o
  30   2   7          2.01       -109.04       146.71 o
  31   2   7       4920.04       5308.97       265.67 o
  32   2   7          3.85         15.66       166.46 o
  33   2   7       3322.04       3450.37       244.70 o
  34   2   7         37.15       -155.84       163.47 o
  35   2   7         17.35         35.31       177.00 o
   1   3   7      65970.36      64428.48       429.47 o
   2   3   7       9569.97       9236.62        87.82 o
   3   3   7      32175.48      31659.11       240.70 o
   4   3   7       1022.68       1117.44        42.17 o
   5   3   7      39691.53      37379.07       276.89 o
   6   3   7        860.91       1001.51        32.71 o
   7   3   7      74038.67      73599.05       518.16 o
   8   3   7       4542.85       4724.80        67.74 o
   9   3   7      56786.73      56452.97       414.26 o
  10   3   7          0.51        108.88        28.00 o
  11   3   7      29719.22      29089.49       226.97 o
  12   3   7       3835.81       3894.59        70.97 o
  13   3   7      51443.31      49747.03       384.08 o
  14   3   7       3643.05       3811.18        72.47 o
  15   3   7      33671.23      33523.32       283.65 o
  16   3   7       4946.62       4701.42        85.26 o
  17   3   7      18113.69      18197.25       190.41 o
  18   3   7       5100.90       4750.01        90.39 o
  19   3   7      38748.12      38655.10       367.70 o
  20   3   7       2110.01       2309.46        85.09 o
  21   3   7      15999.67      15804.62       257.73 o
  22   3   7       8897.46       8918.13       167.31 o
  23   3   7      23474.39      23713.53       304.50 o
  24   3   7         16.47        383.82        83.45 o
  25   3   7       8461.24       7954.29       204.89 o
  26   3   7        667.03        713.49       110.06 o
  27   3   7      16907.23      18082.02       360.11 o
  28   3   7        366.98        434.58       127.44 o
  29   3   7       7261.53       7107.31       243.83 o
  30   3   7       1196.61       1027.44       175.40 o
  31   3   7      10986.83      10980.85       349.04 o
  32   3   7          0.29         79.03       164.50 o
  33   3   7       5078.29       5092.94       284.97 o
  34   3   7         26.12        115.80       167.55 o
  35   3   7       5956.21       5657.27       288.82 o
   1   4   7       8638.75       8890.84        88.14 o
   2   4   7       6111.63       6127.16        71.47 o
   3   4   7       5891.62       5948.61        86.68 o
   4   4   7       7017.70       6846.67        82.28 o
   5   4   7      43034.40      42048.00       324.97 o
   6   4   7      13551.41      13422.17       131.82 o
   7   4   7      35448.41      35483.18       286.71 o
   8   4   7          3.41         74.32        27.71 o
   9   4   7      12627.49      12548.12       120.78 o
  10   4   7       7982.42       8510.46        96.78 o
  11   4   7       1461.18       1657.04        49.59 o
  12   4   7       1621.22       1411.59        49.91 o
  13   4   7       3778.37       3693.82        71.60 o
  14   4   7         75.20         20.90        35.36 o
  15   4   7       1493.21       1399.59        56.59 o
  16   4   7       2024.62       1972.47        67.27 o
  17   4   7        626.74        774.37        59.71 o
  18   4   7         33.42         39.64        53.46 o
  19   4   7      13734.20      14103.02       187.21 o
  20   4   7        746.81        828.15        70.28 o
  21   4   7       8227.62       7707.79       178.89 o
  22   4   7        622.63        457.70        90.28 o
  23   4   7      10867.46      11118.85       210.90 o
  24   4   7        211.23        211.96        94.17 o
  25   4   7        528.57        424.25       107.60 o
  26   4   7          0.01        -98.32        99.23 o
  27   4   7        183.94       -102.22       102.22 o
  28   4   7        410.77        260.42       132.97 o
  29   4   7        178.59        217.08       134.95 o
  30   4   7         72.28       -134.97       134.97 o
  31   4   7        413.05        168.83       154.81 o
  32   4   7        152.68         19.37       168.62 o
  33   4   7        368.41         22.78       160.93 o
  34   4   7        172.54          2.76       175.05 o
  35   4   7       1073.21        796.58       201.94 o
   1   5   7      62772.85      59919.38       450.91 o
   2   5   7      20630.34      22828.07       201.78 o
   3   5   7      32884.42      31341.97       258.19 o
   4   5   7        927.22       1082.36        38.13 o
   5   5   7      31381.85      29763.25       252.51 o
   6   5   7      14693.15      15703.24       151.90 o
   7   5   7     112044.57     111994.74       811.84 o
   8   5   7      10961.16      10642.83       114.28 o
   9   5   7      53335.46      52422.22       406.73 o
  10   5   7         10.51        130.82        32.11 o
  11   5   7      43790.10      43555.94       343.98 o
  12   5   7       1659.59       1593.17        53.23 o
  13   5   7      18462.93      18143.48       178.15 o
  14   5   7       8055.37       8691.89       136.05 o
  15   5   7      18487.17      18679.21       193.22 o
  16   5   7      16994.77      16861.34       185.65 o
  17   5   7      28159.42      28996.90       301.84 o
  18   5   7        551.73        670.83        64.85 o
  19   5   7      24289.49      24363.45       279.00 o
  20   5   7       1776.94       1744.45        88.86 o
  21   5   7       9279.87       8802.80       191.29 o
  22   5   7       3725.99       3528.39       134.04 o
  23   5   7       6661.53       6818.30       190.33 o
  24   5   7       2160.19       2473.56       151.42 o
  25   5   7      11144.57      10783.67       254.24 o
  26   5   7         12.99        -75.94       102.91 o
  27   5   7      11711.20      11995.41       269.81 o
  28   5   7         85.35        188.99       121.58 o
  29   5   7       8499.42       8464.38       366.33 o
  30   5   7         46.70        134.19       142.74 o
  31   5   7       4648.86       4452.63       224.27 o
  32   5   7        393.15        344.08       157.91 o
  33   5   7       3808.96       2932.63       228.19 o
  34   5   7         57.83        156.58       178.99 o
   1   6   7        435.92        967.09        39.16 o
   2   6   7        250.15        348.22        28.28 o
   3   6   7        155.04        445.36        30.11 o
   4   6   7       1697.99       1863.76        50.96 o
   5   6   7        451.61        431.25        32.91 o
   6   6   7          0.06        228.08        32.58 o
   7   6   7      25923.43      26434.18       229.10 o
   8   6   7       4491.71       4931.44        79.18 o
   9   6   7       1102.90        862.93        44.57 o
  10   6   7         57.22        111.35        35.05 o
  11   6   7       5212.37       5145.95        86.59 o
  12   6   7        231.06        239.60        41.59 o
  13   6   7         15.03         40.65        42.07 o
  14   6   7       1363.32       1243.18        58.58 o
  15   6   7       8023.20       8224.15       128.23 o
  16   6   7        212.92        255.80        56.47 o
  17   6   7       6759.22       6768.02       142.19 o
  18   6   7        794.74       1015.09        79.92 o
  19   6   7        134.38         61.66        75.52 o
  20   6   7       5422.79       5289.93       149.91 o
  21   6   7       8627.56       8697.85       189.59 o
  22   6   7          3.49          0.86        82.98 o
  23   6   7        335.53         42.25        99.03 o
  24   6   7        665.62        505.54       118.33 o
  25   6   7         70.66          0.04       106.10 o
  26   6   7         37.02       -115.93       115.93 o
  27   6   7       2433.40       2355.34       159.82 o
  28   6   7        260.86        135.75       112.62 o
  29   6   7       1504.60       1488.25       167.85 o
  30   6   7        263.18        265.97       147.49 o
  31   6   7       1515.31       1359.29       177.62 o
  32   6   7        213.11         62.70       155.94 o
  33   6   7         97.57        -82.73       174.30 o
  34   6   7          0.80        -74.85       181.30 o
   1   7   7      88665.57      89335.50       679.36 o
   2   7   7       1633.49       2321.26        58.92 o
   3   7   7      29522.88      29841.85       257.43 o
   4   7   7       8261.09       8698.74       107.67 o
   5   7   7      41360.91      41169.83       333.37 o
   6   7   7       1598.85       1543.30        51.74 o
   7   7   7      30684.48      30074.73       262.65 o
   8   7   7         26.10        100.54        35.29 o
   9   7   7      42789.87      42519.72       353.19 o
  10   7   7        367.13        344.57        42.86 o
  11   7   7      31713.29      32230.37       298.21 o
  12   7   7        158.64        113.45        46.22 o
  13   7   7      26645.37      26560.92       263.76 o
  14   7   7       1034.97        809.76        59.98 o
  15   7   7      36592.00      36349.95       391.67 o
  16   7   7        369.58        571.88        70.02 o
  17   7   7      27661.72      27450.21       323.48 o
  18   7   7       1816.28       2298.57       103.15 o
  19   7   7      21183.27      20765.71       305.32 o
  20   7   7        145.04        152.14        81.53 o
  21   7   7      16848.59      16894.65       281.78 o
  22   7   7        178.58        480.61       109.10 o
  23   7   7      14053.56      14116.54       297.65 o
  24   7   7       2386.49       2626.28       159.80 o
  25   7   7      20460.61      20634.86       374.32 o
  26   7   7        435.25        363.38       143.42 o
  27   7   7       9796.41       9341.55       260.42 o
  28   7   7        222.03        135.30       128.63 o
  29   7   7      13597.47      14483.50       329.28 o
  30   7   7        633.66        513.85       148.52 o
  31   7   7       5444.23       5440.94       280.44 o
  32   7   7        737.27        978.56       172.46 o
  33   7   7      13285.84      14851.59       367.72 o
   2   8   7          1.23         75.04        34.19 o
   3   8   7       6500.68       7084.44        96.03 o
   4   8   7       2378.88       2470.18        61.14 o
   5   8   7       4721.11       5013.13        81.92 o
   6   8   7       2505.37       2707.22        65.68 o
   7   8   7        559.66        688.20        47.95 o
   8   8   7          2.76         68.18        40.53 o
   9   8   7        265.46        242.81        44.60 o
  10   8   7         59.14         30.90        44.65 o
  11   8   7       1145.26       1165.61        63.42 o
  12   8   7       1254.53       1588.65        69.14 o
  13   8   7         26.01         17.88        50.96 o
  14   8   7       1680.88       1907.85        79.86 o
  15   8   7       1760.35       1927.85        81.91 o
  16   8   7        292.68        405.34        64.66 o
  17   8   7       2599.20       2646.49       112.11 o
  18   8   7          0.67        -70.22        70.22 o
  19   8   7       3515.02       3182.52       124.10 o
  20   8   7       1638.87       1492.56       139.43 o
  21   8   7       7744.75       7606.53       233.34 o
  22   8   7        188.56        -51.23       102.64 o
  23   8   7       2770.17       2646.32       154.50 o
  24   8   7        270.50        -30.01       132.72 o
  25   8   7       1111.14       1058.04       142.21 o
  26   8   7          3.07        -56.00       121.80 o
  27   8   7        189.24        350.14       131.23 o
  28   8   7        278.84         54.17       131.59 o
  29   8   7       2462.41       1935.35       171.92 o
  30   8   7         81.79        -40.68       144.87 o
  31   8   7       2234.35       2217.91       210.58 o
  32   8   7         21.36        -31.24       156.38 o
  33   8   7        140.74       -157.08       157.08 o
   1   9   7      33875.55      34976.78       300.53 o
   2   9   7      10188.31      10716.44       131.61 o
   3   9   7      23185.31      24088.67       218.87 o
   4   9   7        596.44        938.46        50.92 o
   5   9   7      41088.26      42557.71       365.90 o
   6   9   7       4762.05       5187.55        94.79 o
   7   9   7       8496.32       8965.85       128.55 o
   8   9   7       2444.67       2615.79        77.65 o
   9   9   7      38572.54      38948.59       366.28 o
  10   9   7       3372.86       3387.91        90.01 o
  11   9   7      10666.17      10814.60       159.59 o
  12   9   7        196.16        191.62        55.51 o
  13   9   7      27673.76      26666.35       298.38 o
  14   9   7       6741.20       6436.98       128.14 o
  15   9   7      18091.28      18794.35       246.19 o
  16   9   7       4572.59       4334.91       122.11 o
  17   9   7      15252.44      15088.94       256.47 o
  18   9   7        299.51        157.37        79.20 o
  19   9   7      21099.64      20822.92       364.96 o
  20   9   7       3135.36       2713.67       162.55 o
  21   9   7      12098.19      12035.38       294.61 o
  22   9   7       4485.12       4503.00       201.63 o
  23   9   7      18607.53      17667.85       404.26 o
  24   9   7        771.82        432.75       125.37 o
  25   9   7      14887.44      14958.54       338.28 o
  26   9   7        506.98        424.24       136.17 o
  27   9   7      15472.88      16219.62       348.69 o
  28   9   7        276.38        319.14       140.16 o
  29   9   7       9847.87      10139.85       290.52 o
  30   9   7       2942.87       2751.37       242.57 o
  31   9   7       9050.13       8671.38       360.95 o
  32   9   7         34.63         43.93       172.59 o
   1  10   7       1935.22       1809.02        66.34 o
   2  10   7        716.25        754.01        53.83 o
   3  10   7       1148.63        931.47        57.35 o
   4  10   7         42.50        296.23        50.48 o
   5  10   7       6287.14       6278.41       117.10 o
   6  10   7        303.80        508.95        56.41 o
   7  10   7         62.32         39.28        50.60 o
   8  10   7        225.25        156.90        53.49 o
   9  10   7       1391.18       1578.48        74.17 o
  10  10   7        339.55        363.20        58.35 o
  11  10   7       2498.61       2413.74        87.18 o
  12  10   7        796.41        744.35        67.64 o
  13  10   7         34.42        -55.82        55.82 o
  14  10   7        220.98        582.48        73.69 o
  15  10   7       1276.28       1434.63       109.48 o
  16  10   7          5.51        -64.26        64.26 o
  17  10   7          7.53        -36.51        80.16 o
  18  10   7          1.30         51.96        91.02 o
  19  10   7       2243.43       1859.24       148.13 o
  20  10   7        740.48        845.14       130.13 o
  21  10   7       2354.38       2565.19       172.52 o
  22  10   7        511.84        343.63       128.50 o
  23  10   7         98.56        314.97       131.54 o
  24  10   7        320.67         83.15       131.88 o
  25  10   7         11.55       -118.39       118.39 o
  26  10   7        320.31        110.69       129.85 o
  27  10   7       1174.39       1155.93       161.29 o
  28  10   7          1.75         35.10       140.08 o
  29  10   7         44.60        -96.42       141.08 o
  30  10   7        116.41        108.26       152.79 o
  31  10   7        172.70        263.90       170.63 o
   1  11   7      11188.75      11233.02       172.32 o
   2  11   7        699.46        735.79        64.21 o
   3  11   7      52536.00      52058.04       533.30 o
   4  11   7         78.94        359.43        64.22 o
   5  11   7      34473.77      33443.92       363.21 o
   6  11   7       5019.86       4967.19       113.16 o
   7  11   7      21506.65      21896.34       259.87 o
   8  11   7      11868.36      11946.96       178.18 o
   9  11   7      16061.33      15636.87       209.90 o
  10  11   7          1.08         -4.18        55.58 o
  11  11   7      30656.97      30703.69       353.49 o
  12  11   7       1074.02        822.27        78.31 o
  13  11   7      17976.54      17987.01       258.21 o
  14  11   7        104.62         76.48        67.89 o
  15  11   7      20900.93      20826.04       301.73 o
  16  11   7       6441.93       6393.04       226.56 o
  17  11   7      13668.62      13231.55       270.70 o
  18  11   7         62.57        156.88       110.70 o
  19  11   7      19404.74      20370.31       396.26 o
  20  11   7         99.29         35.67       115.56 o
  21  11   7      15466.15      16129.87       423.52 o
  22  11   7       1156.94       1233.16       153.28 o
  23  11   7      16603.75      16539.47       374.94 o
  24  11   7       1501.93       1627.51       167.89 o
  25  11   7      10428.01      10218.29       363.70 o
  26  11   7        282.64        180.78       134.65 o
  27  11   7       6743.14       7081.00       252.38 o
  28  11   7        267.11        184.85       152.70 o
  29  11   7       8834.49       8779.03       419.39 o
  30  11   7        498.18        563.55       169.15 o
   1  12   7        653.65        589.58        69.26 o
   2  12   7       1541.12       1613.72        88.76 o
   3  12   7       9463.55       9150.29       163.84 o
   4  12   7        273.28        571.57        69.31 o
   5  12   7       3545.32       3592.03       128.74 o
   6  12   7        259.89        383.54        63.46 o
   7  12   7       3169.76       3099.88        98.07 o
   8  12   7       1478.93       1935.13        94.14 o
   9  12   7        840.98        767.86        75.11 o
  10  12   7        111.01        420.09        71.58 o
  11  12   7        189.98         30.51        66.34 o
  12  12   7         75.49         91.33        71.29 o
  13  12   7         52.89        142.33        76.93 o
  14  12   7        971.33       1280.86       100.28 o
  15  12   7        314.59        277.54        93.00 o
  16  12   7        352.39        156.90        93.21 o
  17  12   7       1746.12       1416.08       136.73 o
  18  12   7        390.17        514.22       121.82 o
  19  12   7        376.89        120.60       148.39 o
  20  12   7        309.42        419.15       126.83 o
  21  12   7       1256.21       1091.38       147.07 o
  22  12   7       1053.13       1207.81       157.02 o
  23  12   7        289.75        246.62       137.29 o
  24  12   7          9.98         -8.28       145.69 o
  25  12   7       2033.87       1955.73       194.53 o
  26  12   7        361.10        307.06       179.21 o
  27  12   7        911.85        903.34       177.45 o
  28  12   7        376.89        211.15       168.07 o
  29  12   7        768.02        493.02       185.57 o
   1  13   7      17749.85      17969.04       254.50 o
   2  13   7         11.67        297.94        73.39 o
   3  13   7      18925.93      19067.49       295.46 o
   4  13   7        109.49        107.48        72.39 o
   5  13   7      28637.51      28555.23       391.16 o
   6  13   7       1070.71       1194.95        96.68 o
   7  13   7      20216.61      19696.16       314.70 o
   8  13   7       2579.24       2594.52       126.92 o
   9  13   7      25573.61      24108.60       369.83 o
  10  13   7        816.22        905.22       104.70 o
  11  13   7      22330.66      22706.51       373.80 o
  12  13   7       3479.73       3417.64       148.49 o
  13  13   7      15764.34      15733.98       298.23 o
  14  13   7        492.00        792.39       117.58 o
  15  13   7      13825.34      13620.95       311.34 o
  16  13   7         87.20        205.71       129.57 o
  17  13   7      10079.76       9969.62       311.10 o
  18  13   7       4003.90       3805.09       216.40 o
  19  13   7      11935.87      12301.75       363.33 o
  20  13   7       2769.84       2652.16       204.01 o
  21  13   7      10602.10      11149.37       351.66 o
  22  13   7        659.37        669.70       169.12 o
  23  13   7       9983.21       9558.46       336.59 o
  24  13   7         70.78        -74.45       164.29 o
  25  13   7       7343.87       7524.61       320.54 o
  26  13   7        224.28        223.05       179.26 o
  27  13   7       5307.36       4952.67       298.62 o
  28  13   7       1213.54       1348.98       199.59 o
   1  14   7        129.76         84.44        94.19 o
   2  14   7          0.58         15.41        89.87 o
   3  14   7       4267.29       4511.59       190.19 o
   4  14   7        788.27        690.36       117.72 o
   5  14   7        118.38        -46.25        98.91 o
   6  14   7       1483.76       1689.60       147.08 o
   7  14   7       2051.38       1917.75       143.97 o
   8  14   7         30.21         72.04       103.79 o
   9  14   7        234.79        192.38       107.49 o
  10  14   7          4.32         19.70       102.82 o
  11  14   7        355.63        269.98       113.42 o
  12  14   7         48.09       -100.77       119.50 o
  13  14   7       2665.08       2885.38       197.47 o
  14  14   7         43.79        359.85       138.55 o
  15  14   7        143.08        290.21       171.30 o
  16  14   7        135.76       -117.04       159.09 o
  17  14   7         23.15         33.18       193.02 o
  18  14   7        296.88       -137.06       168.83 o
  19  14   7          4.99        -77.47       173.96 o
  20  14   7        674.88        409.50       198.07 o
  21  14   7        531.91        455.76       198.77 o
  22  14   7         14.60       -183.71       183.71 o
  23  14   7        186.73        273.27       208.77 o
  24  14   7        222.31       -108.28       201.77 o
  25  14   7        280.31         13.90       214.22 o
  26  14   7         18.57        -15.19       213.86 o
   1  15   7      29908.57      29751.08       473.80 o
   2  15   7         99.68        310.54       104.81 o
   3  15   7      20747.85      20789.23       426.96 o
   4  15   7        141.66        138.71       108.92 o
   5  15   7      26213.01      24930.66       457.48 o
   6  15   7         83.71        361.04       116.16 o
   7  15   7      16548.94      16674.28       357.17 o
   8  15   7       1186.65       1208.18       141.77 o
   9  15   7      17190.83      17315.14       366.78 o
  10  15   7        289.09        280.71       117.50 o
  11  15   7      17184.46      17065.00       418.07 o
  12  15   7        764.89       1074.29       179.71 o
  13  15   7      28682.50      28488.96       670.08 o
  14  15   7        389.94        761.09       153.80 o
  15  15   7      14501.16      13852.24       633.94 o
  16  15   7        346.95        901.87       203.92 o
  17  15   7      17704.71      18154.03       533.38 o
  18  15   7        206.93         77.01       183.15 o
  19  15   7      10291.69      10427.14       556.78 o
  20  15   7        553.28        454.90       206.94 o
  21  15   7       9979.06      10985.86       447.52 o
  22  15   7        751.36        662.33       226.56 o
  23  15   7       5201.41       4273.62       322.71 o
  24  15   7          0.51       -200.49       200.49 o
  25  15   7       4928.53       4653.65       407.82 o
   1  16   7         56.08        -36.65        99.61 o
   2  16   7        163.19         38.88       106.07 o
   3  16   7        129.01         53.74       116.24 o
   4  16   7        129.42         99.26       115.58 o
   5  16   7        523.19        488.84       126.07 o
   6  16   7          8.52        123.97       115.45 o
   7  16   7        636.05        408.26       125.61 o
   8  16   7        532.35        262.93       125.32 o
   9  16   7       1834.28       1879.94       159.65 o
  10  16   7        441.79        278.53       141.57 o
  11  16   7        828.33       1055.99       166.50 o
  12  16   7        676.12        459.43       150.22 o
  13  16   7        380.10        274.00       160.49 o
  14  16   7        200.26        138.08       183.92 o
  15  16   7        104.99        114.75       180.29 o
  16  16   7          0.04        225.83       190.85 o
  17  16   7       2044.63       2292.12       260.10 o
  18  16   7         45.79         82.83       196.40 o
  19  16   7        980.94       1440.27       248.98 o
  20  16   7        198.44        305.87       206.23 o
  21  16   7       1218.76       1088.72       239.83 o
  22  16   7        411.35        511.22       234.26 o
  23  16   7        408.87        290.04       227.21 o
   1  17   7      13234.00      13388.39       289.12 o
   2  17   7        105.83        -31.24       110.19 o
   3  17   7      10545.47      10633.65       278.57 o
   4  17   7       1150.84        980.54       148.30 o
   5  17   7       8231.50       9234.63       286.29 o
   6  17   7        640.21        584.10       134.63 o
   7  17   7      15907.05      15654.36       420.89 o
   8  17   7        113.33        236.67       136.12 o
   9  17   7      12923.87      12998.42       382.57 o
  10  17   7        735.05       1106.63       177.26 o
  11  17   7      12287.31      12498.39       377.45 o
  12  17   7       1982.44       1850.59       217.11 o
  13  17   7      10912.95      12049.61       482.32 o
  14  17   7         17.38        143.15       189.08 o
  15  17   7      11586.35      11063.14       575.00 o
  16  17   7         54.38        184.40       201.41 o
  17  17   7      13069.93      13212.61       485.59 o
  18  17   7       1343.35       1586.92       255.62 o
  19  17   7       7876.15       7688.43       452.35 o
  20  17   7        119.03        260.11       217.24 o
  21  17   7       8532.49       8047.96      1254.67 o
   1  18   7       2008.71       2154.55       156.74 o
   2  18   7        208.24        236.86       118.33 o
   3  18   7       1911.63       1863.51       164.30 o
   4  18   7          8.20         62.00       133.42 o
   5  18   7       2683.61       2660.97       192.98 o
   6  18   7         48.53        -69.65       129.53 o
   7  18   7          0.89       -140.36       140.36 o
   8  18   7        116.63       -133.25       144.86 o
   9  18   7       1499.70       1330.26       190.67 o
  10  18   7         10.94        112.67       152.62 o
  11  18   7       2854.20       2741.54       276.45 o
  12  18   7         54.75        -36.91       190.70 o
  13  18   7          0.07        -95.52       191.25 o
  14  18   7         65.15        404.53       208.33 o
  15  18   7        158.76        668.13       222.43 o
  16  18   7         69.43        -92.07       194.46 o
  17  18   7        728.85        485.87       217.80 o
  18  18   7         78.14          4.01       210.91 o
   1  19   7       9827.23      10147.99       273.86 o
   2  19   7         35.80         36.79       122.21 o
   3  19   7       9757.02      10498.22       278.19 o
   4  19   7         33.38        -90.74       129.36 o
   5  19   7       8466.17       9245.41       312.13 o
   6  19   7         21.78        119.41       163.65 o
   7  19   7      10907.59      10975.77       383.03 o
   8  19   7        135.90        157.20       172.92 o
   9  19   7       9323.99       9655.38       362.42 o
  10  19   7        328.13        296.53       200.12 o
  11  19   7       7535.59       7984.71       397.11 o
  12  19   7        983.82       1191.69       249.44 o
  13  19   7       4607.40       4175.83       323.93 o
  14  19   7        150.39        -20.89       201.68 o
  15  19   7       8562.70       8550.52       485.81 o
   1  20   7        288.67        238.96       135.60 o
   2  20   7          0.50       -126.96       126.96 o
   3  20   7       1406.04       1254.15       161.54 o
   4  20   7         44.16         -3.94       142.58 o
   5  20   7       1489.38       1870.57       205.57 o
   6  20   7        441.94        368.76       165.99 o
   7  20   7        154.88        240.44       171.41 o
   8  20   7        124.29        251.01       177.17 o
   9  20   7        276.17        -38.10       200.78 o
  10  20   7        119.60       -195.51       200.74 o
   0   0   8      31399.12      27865.71       758.15 o
   1   0   8       9447.63       8931.67       143.85 o
   2   0   8      59747.33      55696.23       647.55 o
   3   0   8      42942.40      41620.74       501.06 o
   4   0   8      69982.29      67194.31       677.60 o
   5   0   8      15463.87      14161.14       171.76 o
   6   0   8      31917.99      29698.41       317.28 o
   7   0   8       1360.40       1759.23        65.25 o
   8   0   8     133146.73     128542.17      1340.87 o
   9   0   8        442.45        614.15        43.89 o
  10   0   8      67810.97      64489.86       660.34 o
  11   0   8       3663.11       3523.49       104.81 o
  12   0   8      26191.31      26123.52       326.16 o
  13   0   8       7146.36       6823.92       132.35 o
  14   0   8      67835.31      65677.41       689.82 o
  15   0   8        617.64        780.24        67.27 o
  16   0   8      52259.64      50310.12       604.23 o
  17   0   8       4946.24       4786.44       130.99 o
  18   0   8      47708.90      47247.92       579.59 o
  19   0   8       6697.70       7173.86       175.49 o
  20   0   8      24791.01      25361.66       403.49 o
  21   0   8       7327.38       7285.91       199.32 o
  22   0   8      27445.11      27290.51       434.65 o
  23   0   8       1821.49       1908.80       134.31 o
  24   0   8      33891.61      34553.82       616.48 o
  25   0   8       2008.89       2018.89       187.84 o
  26   0   8      17250.60      17504.02       440.70 o
  27   0   8        698.42       1039.41       208.80 o
  28   0   8      24133.26      24151.00       657.64 o
  29   0   8         16.16        242.21       199.05 o
  30   0   8      16248.92      14666.37       515.12 o
  31   0   8          8.19        264.34       218.80 o
  32   0   8       3879.45       3838.43       329.93 o
  33   0   8        124.57        631.93       274.70 o
  34   0   8      14215.78      13454.67       544.89 o
  35   0   8         82.43         90.99       261.29 o
   0   1   8       6216.54       6508.89       111.47 o
   1   1   8       2641.74       2513.29        48.11 o
   2   1   8         94.77        138.15        27.00 o
   3   1   8        233.21        305.08        22.17 o
   4   1   8      10206.70      10032.70        97.75 o
   5   1   8      11028.44      11474.47       102.64 o
   6   1   8       1131.19       1465.42        36.49 o
   7   1   8       5630.23       5503.31        79.99 o
   8   1   8         36.56        -20.66        20.66 o
   9   1   8       4430.32       4815.74        64.20 o
  10   1   8       1467.16       1420.84        41.07 o
  11   1   8       1665.54       2188.88        52.65 o
  12   1   8        941.66       1056.92        41.45 o
  13   1   8       1114.47       1543.13        51.75 o
  14   1   8        118.39        213.84        38.30 o
  15   1   8          0.13        391.29        42.13 o
  16   1   8        546.66        539.98        47.20 o
  17   1   8       2078.81       2203.03        75.26 o
  18   1   8        311.09        204.59        49.50 o
  19   1   8         33.69        308.17        58.54 o
  20   1   8         22.41        -51.90        57.61 o
  21   1   8          7.11        -12.70        60.00 o
  22   1   8       3273.40       3084.33       100.20 o
  23   1   8         67.41          7.38        68.58 o
  24   1   8        180.78        119.83        82.09 o
  25   1   8       1659.00       1411.97       116.23 o
  26   1   8       6274.85       5881.07       201.15 o
  27   1   8        437.65        411.99       121.20 o
  28   1   8        585.42        257.96       133.73 o
  29   1   8          0.32       -138.27       138.76 o
  30   1   8        389.24          1.22       145.51 o
  31   1   8        207.80         22.00       149.78 o
  32   1   8       1264.53       1278.19       190.30 o
  33   1   8         55.60         30.26       160.95 o
  34   1   8        436.92        170.76       183.83 o
  35   1   8        150.62         38.18       178.60 o
   0   2   8      66155.47      66698.27       655.56 o
   1   2   8       1355.91       1156.33        33.57 o
   2   2   8     115026.03     110920.21       780.47 o
   3   2   8       2096.54       2229.67        44.39 o
   4   2   8      26786.36      25549.19       207.55 o
   5   2   8         23.76        228.02        25.79 o
   6   2   8      31507.24      29829.12       236.11 o
   7   2   8       5726.28       6147.53        86.42 o
   8   2   8     107613.74     105702.45       721.93 o
   9   2   8      16911.14      16795.48       141.76 o
  10   2   8      31958.06      31579.84       254.01 o
  11   2   8       8976.41       9011.13       104.25 o
  12   2   8      63971.08      63148.38       478.62 o
  13   2   8       3495.70       3531.45        69.97 o
  14   2   8      45088.35      44875.14       353.67 o
  15   2   8       2412.54       2613.07        63.77 o
  16   2   8      45777.52      46226.35       375.06 o
  17   2   8        161.86        299.90        42.13 o
  18   2   8      28698.76      28126.99       289.44 o
  19   2   8        525.74        694.58        65.69 o
  20   2   8      36322.82      35462.56       368.25 o
  21   2   8       1024.46       1052.05        73.56 o
  22   2   8      18757.32      19346.03       257.91 o
  23   2   8        476.66        753.31        88.61 o
  24   2   8      22412.92      22517.49       321.18 o
  25   2   8        995.04       1214.41       111.19 o
  26   2   8      12933.91      12259.58       279.65 o
  27   2   8       1278.61       1403.74       138.84 o
  28   2   8      14907.55      14954.66       353.83 o
  29   2   8         16.51        205.64       146.53 o
  30   2   8      20125.07      20376.06       444.15 o
  31   2   8         13.51        469.85       159.77 o
  32   2   8       2277.81       2282.79       209.58 o
  33   2   8        240.21        376.02       171.89 o
  34   2   8      14353.75      15221.80       486.24 o
  35   2   8        256.12        389.49       187.72 o
   0   3   8      16404.48      15780.96       202.69 o
   1   3   8        214.14        440.87        31.30 o
   2   3   8       9544.49       9011.75       100.93 o
   3   3   8      24354.34      24298.94       199.61 o
   4   3   8      14718.89      13771.17       126.37 o
   5   3   8      17093.35      17275.21       154.21 o
   6   3   8       5367.20       5664.13        69.90 o
   7   3   8       4229.90       4119.60        59.48 o
   8   3   8       1186.75       1299.91        37.64 o
   9   3   8      13653.84      13580.12       128.52 o
  10   3   8        114.80         33.84        23.93 o
  11   3   8       3889.05       3654.35        73.44 o
  12   3   8       1502.82       1538.26        47.73 o
  13   3   8        208.65         79.87        34.00 o
  14   3   8        351.56        209.79        38.70 o
  15   3   8       3115.50       2600.74        66.88 o
  16   3   8        679.29        651.60        47.08 o
  17   3   8       1098.49       1030.34        55.54 o
  18   3   8        210.71         75.14        49.27 o
  19   3   8        116.40        -17.72        56.03 o
  20   3   8       2102.44       2051.50        87.63 o
  21   3   8        986.46       1170.17        88.93 o
  22   3   8       2371.03       2711.96       116.00 o
  23   3   8        372.86        348.11        82.68 o
  24   3   8        478.95        262.35        96.44 o
  25   3   8       2585.17       2567.90       136.86 o
  26   3   8       6368.00       6554.35       190.06 o
  27   3   8         56.60        -99.20       111.28 o
  28   3   8        436.99        158.73       122.86 o
  29   3   8          3.81         33.55       124.36 o
  30   3   8       2239.10       1708.68       186.59 o
  31   3   8        625.27        744.01       173.28 o
  32   3   8       1966.99       1876.11       203.34 o
  33   3   8        464.11        231.50       168.76 o
  34   3   8        616.54        520.79       188.27 o
  35   3   8        199.95         87.84       341.84 o
   0   4   8      24049.11      23276.36       252.41 o
   1   4   8       1040.41       1189.14        32.48 o
   2   4   8      57703.66      55749.66       405.99 o
   3   4   8         73.84         66.64        23.55 o
   4   4   8      27700.71      27181.77       219.39 o
   5   4   8       3787.40       3908.99        59.44 o
   6   4   8      49865.49      49440.71       368.47 o
   7   4   8       4539.80       5162.27        72.70 o
   8   4   8      79529.78      80675.28       588.10 o
   9   4   8      11725.29      12042.38       126.53 o
  10   4   8      17404.82      17426.51       162.77 o
  11   4   8        230.02        286.29        34.64 o
  12   4   8      28183.05      28653.10       233.86 o
  13   4   8       6557.35       6526.61        92.50 o
  14   4   8      30784.30      31037.83       265.51 o
  15   4   8       3733.02       3696.89        79.70 o
  16   4   8      11922.01      12022.81       155.76 o
  17   4   8       2057.50       2037.55        74.30 o
  18   4   8      16820.95      16769.86       218.73 o
  19   4   8       7460.29       7314.26       146.78 o
  20   4   8      22803.94      22537.56       280.81 o
  21   4   8       4527.40       5043.64       129.88 o
  22   4   8      17739.84      17795.93       283.26 o
  23   4   8        267.17        346.12        95.99 o
  24   4   8      17201.40      17676.77       302.21 o
  25   4   8       3547.49       3554.27       209.39 o
  26   4   8       4420.46       4278.80       180.05 o
  27   4   8        389.59        273.56       114.53 o
  28   4   8      11240.54      10947.84       310.30 o
  29   4   8       1190.32       1238.22       151.24 o
  30   4   8      13101.03      13249.79       321.63 o
  31   4   8       1132.42        883.92       206.82 o
  32   4   8       1838.36       1495.65       192.14 o
  33   4   8         57.97          8.24       164.74 o
  34   4   8       6673.83       6125.45       289.54 o
   0   5   8       2448.72       2732.55        75.01 o
   1   5   8       7077.69       6692.97        88.45 o
   2   5   8        608.72        609.04        33.48 o
   3   5   8      29198.27      28777.58       263.89 o
   4   5   8       4304.19       4357.14        69.49 o
   5   5   8      11465.91      11028.84       118.56 o
   6   5   8        622.34        463.36        31.46 o
   7   5   8        741.75        787.60        37.78 o
   8   5   8       8818.54       8979.94       110.39 o
   9   5   8       6133.52       6177.49        87.52 o
  10   5   8       3173.92       3374.03        65.10 o
  11   5   8        415.84        427.96        39.56 o
  12   5   8      10232.14      10063.73       116.62 o
  13   5   8       2240.11       2313.88        61.42 o
  14   5   8      13889.90      13793.95       152.78 o
  15   5   8       3159.51       3216.26        80.67 o
  16   5   8      10324.31       9973.71       139.12 o
  17   5   8       3445.55       3340.88        92.93 o
  18   5   8        776.92        471.39        68.86 o
  19   5   8       1914.78       1784.93        86.83 o
  20   5   8         10.39        -52.49        62.25 o
  21   5   8        603.47        620.42       100.39 o
  22   5   8       1200.66       1144.26       109.74 o
  23   5   8        398.75        241.26        99.90 o
  24   5   8        122.50        -93.46        93.46 o
  25   5   8        725.41        354.68       107.72 o
  26   5   8        459.95        358.75       109.96 o
  27   5   8         71.72        -72.51       104.59 o
  28   5   8       2100.11       1563.90       156.77 o
  29   5   8        227.48        291.02       134.42 o
  30   5   8         15.67       -131.57       131.57 o
  31   5   8        839.78        701.59       157.22 o
  32   5   8        169.81        -63.11       161.21 o
  33   5   8       1593.10        974.58       197.66 o
  34   5   8          2.61       -172.33       172.33 o
   0   6   8      42757.81      42591.47       476.17 o
   1   6   8       3333.74       3234.84        68.81 o
   2   6   8      37452.10      37924.22       310.87 o
   3   6   8          6.86         85.64        30.00 o
   4   6   8      86574.62      87437.66       637.61 o
   5   6   8       3022.69       3141.82        64.20 o
   6   6   8      34227.01      34479.62       284.98 o
   7   6   8         53.42        267.01        33.25 o
   8   6   8      43860.39      42728.92       344.41 o
   9   6   8        859.16        838.40        44.55 o
  10   6   8       7854.08       8290.13       106.68 o
  11   6   8       2792.00       2596.34        66.54 o
  12   6   8      14664.82      14429.69       157.39 o
  13   6   8       4106.58       4478.73        85.98 o
  14   6   8      44847.88      45055.20       395.68 o
  15   6   8        304.18        283.73        53.92 o
  16   6   8      12425.34      11845.90       173.53 o
  17   6   8         47.21        149.41        66.68 o
  18   6   8      26012.23      26367.63       325.13 o
  19   6   8       1865.93       1803.53        99.56 o
  20   6   8       9566.82       9110.65       205.57 o
  21   6   8          8.46         27.64        90.36 o
  22   6   8      20161.58      20050.54       334.76 o
  23   6   8         52.08         90.25        96.41 o
  24   6   8      14697.32      14342.68       281.89 o
  25   6   8       3349.10       3275.76       168.34 o
  26   6   8       3329.08       3409.43       163.90 o
  27   6   8        121.38         93.80       112.01 o
  28   6   8      10291.66       9781.17       250.72 o
  29   6   8        226.91        342.05       151.39 o
  30   6   8       8550.04       8745.15       299.99 o
  31   6   8        802.72        756.43       168.68 o
  32   6   8       7745.25       7161.81       277.89 o
  33   6   8         15.80       -172.09       172.09 o
   0   7   8        125.73          8.23        42.78 o
   1   7   8       2442.67       2339.24        55.12 o
   2   7   8       3167.11       3283.59        70.07 o
   3   7   8       3006.17       3038.30        63.22 o
   4   7   8       4691.35       4784.98        79.14 o
   5   7   8       1333.44       1351.89        48.62 o
   6   7   8       2088.16       2378.66        60.91 o
   7   7   8          2.71         21.62        33.73 o
   8   7   8       3239.46       3325.02        69.91 o
   9   7   8       3486.21       3482.31        72.87 o
  10   7   8        908.95        956.93        49.73 o
  11   7   8        133.93        124.69        38.98 o
  12   7   8        454.24        359.54        45.05 o
  13   7   8          3.41        -45.28        45.28 o
  14   7   8       7406.92       7569.94       150.85 o
  15   7   8        743.15        644.64        63.65 o
  16   7   8        581.19        431.79        73.32 o
  17   7   8         50.51        -36.97        64.82 o
  18   7   8        517.70        396.59        77.06 o
  19   7   8        442.14        428.97        92.18 o
  20   7   8       5060.51       4737.40       172.27 o
  21   7   8         31.49        -11.64        97.74 o
  22   7   8       1772.92       1679.95       135.04 o
  23   7   8       2396.18       1957.30       137.98 o
  24   7   8        278.81        418.93       113.87 o
  25   7   8        734.16        603.10       121.31 o
  26   7   8        800.25        717.41       122.98 o
  27   7   8        639.69        382.98       123.72 o
  28   7   8       4545.29       4421.25       191.76 o
  29   7   8         39.38         91.00       131.30 o
  30   7   8        901.23        655.78       156.71 o
  31   7   8        108.14       -113.32       145.10 o
  32   7   8        296.00        150.54       159.17 o
  33   7   8         14.18       -164.16       164.16 o
   0   8   8      27004.43      28233.15       363.35 o
   1   8   8       2849.22       3043.28        74.76 o
   2   8   8      69563.18      70170.80       553.43 o
   3   8   8       1653.49       1716.58        57.52 o
   4   8   8      48552.02      48500.07       396.11 o
   5   8   8       1315.81       1323.82        53.90 o
   6   8   8      27417.42      27908.87       250.27 o
   7   8   8        134.28        120.62        37.06 o
   8   8   8      29218.79      29763.84       265.42 o
   9   8   8       7287.93       7260.04       107.20 o
  10   8   8      26510.46      25823.04       241.35 o
  11   8   8        624.04        649.54        57.02 o
  12   8   8      54622.05      53593.27       494.47 o
  13   8   8      12672.91      12177.09       168.99 o
  14   8   8      38876.51      37967.39       400.55 o
  15   8   8        504.40        605.61        70.61 o
  16   8   8      13179.11      13201.65       214.65 o
  17   8   8       2677.96       2798.47       117.36 o
  18   8   8      17540.85      17603.02       315.35 o
  19   8   8        230.24        212.85        88.25 o
  20   8   8       9427.74       9178.21       230.35 o
  21   8   8        592.91        515.55       110.47 o
  22   8   8      17510.94      18152.58       340.52 o
  23   8   8       2364.56       2358.45       153.16 o
  24   8   8      22382.23      22032.42       393.96 o
  25   8   8         56.07        340.35       127.25 o
  26   8   8      11967.96      12195.28       345.11 o
  27   8   8        336.99        455.23       125.45 o
  28   8   8      10256.26      10582.00       269.28 o
  29   8   8        139.43        274.06       131.21 o
  30   8   8      11001.71      11053.44       321.19 o
  31   8   8        220.50        364.81       156.36 o
  32   8   8      10072.43      10530.24       319.90 o
   0   9   8       5362.38       4681.64       121.05 o
   1   9   8       9568.00       9465.50       125.00 o
   2   9   8        895.67       1549.02        57.76 o
   3   9   8        118.04        208.88        41.13 o
   4   9   8        971.26       1259.51        54.05 o
   5   9   8        808.17       1407.76        59.37 o
   6   9   8         20.42         11.70        40.71 o
   7   9   8        374.14        677.40        51.12 o
   8   9   8      10001.12       9908.78       131.16 o
   9   9   8        123.23        202.97        50.58 o
  10   9   8        575.19        652.01        60.88 o
  11   9   8       2905.44       2759.99        86.75 o
  12   9   8        384.51        368.81        63.26 o
  13   9   8          4.91         22.50        60.23 o
  14   9   8       5464.09       5322.02       127.80 o
  15   9   8       2644.52       2341.17       109.48 o
  16   9   8       1648.74       1822.03       101.45 o
  17   9   8        728.42        476.55        91.48 o
  18   9   8         20.13         83.65        87.38 o
  19   9   8          5.96         12.03        86.56 o
  20   9   8       1145.95       1125.80       124.07 o
  21   9   8        231.35         43.92       109.00 o
  22   9   8        115.07        -21.61       112.12 o
  23   9   8        402.46         46.16       117.28 o
  24   9   8        935.56       1005.36       140.72 o
  25   9   8       1606.00       1332.11       150.02 o
  26   9   8         59.90       -114.67       127.93 o
  27   9   8        150.23       -106.23       128.37 o
  28   9   8       1361.70       1152.91       149.77 o
  29   9   8        549.60        555.61       140.73 o
  30   9   8        109.47        -22.15       141.93 o
  31   9   8       1388.32        879.87       180.03 o
   0  10   8      17932.63      17894.38       279.76 o
   1  10   8        185.72         54.68        48.72 o
   2  10   8      53479.62      53505.11       451.19 o
   3  10   8       1538.59       1842.64        69.22 o
   4  10   8      58430.62      59469.85       471.60 o
   5  10   8         19.50         27.63        47.12 o
   6  10   8      19197.58      19373.05       215.34 o
   7  10   8       3101.62       3168.62        87.56 o
   8  10   8      38351.50      38005.35       375.77 o
   9  10   8         28.02        314.03        59.00 o
  10  10   8      58720.43      56465.10       558.45 o
  11  10   8       5054.54       4839.98       121.69 o
  12  10   8      27992.11      28247.32       348.50 o
  13  10   8        338.16        266.62        78.98 o
  14  10   8      28347.49      27758.66       387.88 o
  15  10   8        180.92        358.48        84.93 o
  16  10   8      25202.50      24636.97       359.23 o
  17  10   8       1883.83       2027.41       121.65 o
  18  10   8      42766.74      42348.31       553.58 o
  19  10   8       2307.53       2591.10       158.13 o
  20  10   8      14074.20      14213.42       298.24 o
  21  10   8          4.00        161.83       110.97 o
  22  10   8      14536.34      14784.05       315.29 o
  23  10   8       1970.17       1968.03       155.38 o
  24  10   8      25933.75      27213.75       464.03 o
  25  10   8        173.25        101.06       128.43 o
  26  10   8       9560.67       9250.98       273.12 o
  27  10   8          2.21        315.45       143.76 o
  28  10   8      12759.85      13556.16       337.14 o
  29  10   8         19.40         14.10       137.56 o
  30  10   8       9719.54      10066.43       338.09 o
   0  11   8        753.23        726.51        96.02 o
   1  11   8       1906.18       1844.08        82.78 o
   2  11   8       2369.76       2523.20        85.72 o
   3  11   8        975.80       1084.65        68.39 o
   4  11   8       2451.83       2449.06        85.93 o
   5  11   8        177.78         80.70        53.16 o
   6  11   8         62.96         74.40        53.12 o
   7  11   8          2.62        -56.03        56.03 o
   8  11   8       1680.85       2113.94        91.68 o
   9  11   8          2.18         77.03        66.09 o
  10  11   8        342.37        415.52        76.08 o
  11  11   8        539.90        403.14        81.59 o
  12  11   8        861.05        760.56        90.82 o
  13  11   8       2215.72       2458.72       119.03 o
  14  11   8         88.98         96.13        82.02 o
  15  11   8        206.96         83.84        79.89 o
  16  11   8         15.56        238.34        95.75 o
  17  11   8        403.63        511.23       105.19 o
  18  11   8         28.37        -63.89       109.10 o
  19  11   8         53.60         61.35       114.18 o
  20  11   8       1706.93       1971.30       147.14 o
  21  11   8          3.55        -42.16       112.30 o
  22  11   8        450.10        231.92       122.38 o
  23  11   8        433.19        434.64       132.76 o
  24  11   8        802.65        948.07       148.63 o
  25  11   8       2168.03       2334.71       176.69 o
  26  11   8        926.46        560.64       148.22 o
  27  11   8        961.07        537.85       150.34 o
  28  11   8       1080.88        918.38       215.87 o
  29  11   8         39.79         30.73       150.66 o
   0  12   8      13204.73      13800.55       332.36 o
   1  12   8        213.36        351.96        77.03 o
   2  12   8      23593.96      22243.46       310.45 o
   3  12   8         99.76        222.42        73.13 o
   4  12   8      46445.82      46457.64       531.77 o
   5  12   8          0.46        249.89        76.52 o
   6  12   8      19522.69      19626.33       282.03 o
   7  12   8         43.79        256.92        75.23 o
   8  12   8      36365.79      36450.46       477.29 o
   9  12   8       1455.97       1798.82       108.99 o
  10  12   8      37335.29      35404.50       471.39 o
  11  12   8         60.36        194.77        81.10 o
  12  12   8      13895.52      13946.32       254.03 o
  13  12   8       1851.44       1893.70       113.81 o
  14  12   8      12444.04      12086.54       236.32 o
  15  12   8          1.82          8.68        91.96 o
  16  12   8      13486.05      13303.06       278.75 o
  17  12   8        746.87        784.85       130.18 o
  18  12   8      40202.25      39925.91       635.64 o
  19  12   8          0.55        313.60       120.98 o
  20  12   8       9852.74      10260.15       288.32 o
  21  12   8       2006.36       1897.48       156.24 o
  22  12   8      11903.72      12463.30       301.98 o
  23  12   8          0.25        375.99       139.81 o
  24  12   8      13970.96      13848.67       342.06 o
  25  12   8        295.30        469.34       161.11 o
  26  12   8      10382.78      11010.51       338.82 o
  27  12   8          5.33        197.04       166.05 o
  28  12   8       9062.58       9225.28       329.11 o
   0  13   8       4428.84       5045.53       238.68 o
   1  13   8        609.95        702.16       116.10 o
   2  13   8       4901.96       5107.90       164.31 o
   3  13   8        758.92        791.91       101.66 o
   4  13   8       3093.70       2991.98       131.67 o
   5  13   8        462.99        436.41        82.83 o
   6  13   8          2.82        -12.38        77.98 o
   7  13   8       2563.57       2719.96       135.19 o
   8  13   8        751.21        814.36        96.10 o
   9  13   8         19.58         15.15        75.85 o
  10  13   8        132.93         92.11        78.31 o
  11  13   8       1097.25       1257.19       109.82 o
  12  13   8        487.26        435.09       106.33 o
  13  13   8        925.39       1045.63       113.18 o
  14  13   8       4847.16       4650.69       193.87 o
  15  13   8        723.93        575.95       124.38 o
  16  13   8       1015.86        994.56       144.57 o
  17  13   8       2334.21       1571.70       172.53 o
  18  13   8          0.65         59.39       138.75 o
  19  13   8        206.87         83.05       142.12 o
  20  13   8       1451.92       1320.84       180.23 o
  21  13   8          0.08        -95.80       150.32 o
  22  13   8         79.86        -96.57       137.48 o
  23  13   8          7.69       -139.30       139.30 o
  24  13   8          4.47       -146.49       146.49 o
  25  13   8       1241.55        998.18       182.52 o
  26  13   8         22.88        -23.17       164.18 o
  27  13   8         81.26       -131.60       165.13 o
   0  14   8      23389.58      22400.95       510.94 o
   1  14   8        220.42        471.85        98.84 o
   2  14   8      22634.80      22810.59       364.19 o
   3  14   8       1902.49       1901.71       126.44 o
   4  14   8       9064.63       9604.86       224.62 o
   5  14   8       1166.22       1178.25       114.80 o
   6  14   8      11149.11      11219.74       274.96 o
   7  14   8       2075.01       2212.79       155.97 o
   8  14   8      11543.51      11605.44       291.56 o
   9  14   8         41.63        401.75       115.12 o
  10  14   8       9894.03      10056.59       282.94 o
  11  14   8       3113.51       3227.39       187.88 o
  12  14   8      16760.58      16124.47       387.41 o
  13  14   8       2147.83       2128.14       184.02 o
  14  14   8       8130.57       8927.88       305.69 o
  15  14   8       2122.44       2293.29       210.43 o
  16  14   8       9936.20       9041.96       368.92 o
  17  14   8        727.07        709.11       192.29 o
  18  14   8      14895.22      15179.65       484.96 o
  19  14   8       1542.74       1693.01       248.38 o
  20  14   8      10914.47      11787.61       438.04 o
  21  14   8        314.83        169.66       197.81 o
  22  14   8       4380.25       4892.75       326.74 o
  23  14   8        582.22        771.44       201.84 o
  24  14   8       6433.62       6017.62       315.62 o
  25  14   8        543.41        523.67       201.22 o
  26  14   8       8483.65       8513.32       704.06 o
   0  15   8       8619.39       8847.24       347.57 o
   1  15   8        287.54        314.89       100.98 o
   2  15   8        112.29         41.18        95.28 o
   3  15   8       1586.80       1344.04       124.57 o
   4  15   8         26.86          6.28        96.37 o
   5  15   8        161.49         82.79        97.84 o
   6  15   8       2513.00       2534.57       148.71 o
   7  15   8       2234.39       2567.76       207.46 o
   8  15   8         60.63        354.90       119.33 o
   9  15   8         64.10         96.90       112.45 o
  10  15   8         31.97         -4.38       110.90 o
  11  15   8        101.55         41.41       134.12 o
  12  15   8          1.19        -57.15       132.55 o
  13  15   8         42.06          2.82       142.72 o
  14  15   8        695.46        522.26       150.31 o
  15  15   8          0.08         87.27       176.30 o
  16  15   8        155.25          4.24       180.55 o
  17  15   8        782.36        686.26       203.87 o
  18  15   8        242.46        197.14       187.58 o
  19  15   8        817.29        473.12       201.90 o
  20  15   8          8.85        -24.81       197.73 o
  21  15   8          2.47       -120.51       201.01 o
  22  15   8         32.72        197.75       210.21 o
  23  15   8        864.65        519.35       199.59 o
  24  15   8        597.66        613.07       212.81 o
   0  16   8      13640.79      13748.45       405.94 o
   1  16   8       1287.12       1198.25       125.60 o
   2  16   8      15211.29      15395.07       304.47 o
   3  16   8          8.04        451.21       110.10 o
   4  16   8       8058.85       8383.62       227.51 o
   5  16   8         28.96        202.52       104.23 o
   6  16   8      12473.43      13111.89       281.80 o
   7  16   8        643.68        482.29       127.51 o
   8  16   8      10495.74      10518.48       297.08 o
   9  16   8       1110.29       1143.07       145.82 o
  10  16   8      11041.12      11152.18       395.80 o
  11  16   8        422.85        344.81       153.71 o
  12  16   8      10936.60      10396.22       342.83 o
  13  16   8         93.67         85.78       141.75 o
  14  16   8      11569.61      11543.59       485.69 o
  15  16   8         65.22         87.79       184.94 o
  16  16   8       8139.41       8105.72       383.30 o
  17  16   8        542.44        605.25       206.14 o
  18  16   8       7532.02       6766.51       368.79 o
  19  16   8          1.95         76.81       204.14 o
  20  16   8       7778.36       8843.70       415.16 o
  21  16   8        830.66       1058.01       242.95 o
  22  16   8       4969.99       4341.99       299.10 o
   0  17   8          1.69       -141.74       141.74 o
   1  17   8        159.49         88.81       107.57 o
   2  17   8          6.07        -69.90       104.16 o
   3  17   8         47.93        192.19       111.88 o
   4  17   8        637.29        599.73       122.11 o
   5  17   8       1792.25       1701.46       143.43 o
   6  17   8         64.00        120.17       112.18 o
   7  17   8         44.79        -55.62       110.23 o
   8  17   8       1282.96       1695.32       183.17 o
   9  17   8        327.91        228.68       155.36 o
  10  17   8         48.30        322.22       157.10 o
  11  17   8        861.08        665.52       168.31 o
  12  17   8       1963.82       2058.30       222.33 o
  13  17   8         10.08        -65.17       183.09 o
  14  17   8        626.92        634.84       212.33 o
  15  17   8          7.83        130.16       205.65 o
  16  17   8       1112.02       1147.10       235.76 o
  17  17   8         43.45        -48.48       202.74 o
  18  17   8       1106.66       1037.76       242.34 o
  19  17   8       1532.23       1056.10       248.19 o
  20  17   8        747.09        407.33       255.21 o
   0  18   8       7155.15       6663.80       317.05 o
   1  18   8          0.11         86.47       116.92 o
   2  18   8      11244.46      11415.28       294.20 o
   3  18   8       1253.68       1536.20       151.52 o
   4  18   8      13088.14      13672.40       308.11 o
   5  18   8        297.80        535.60       131.05 o
   6  18   8      17323.09      16654.10       376.40 o
   7  18   8        904.11        939.89       156.14 o
   8  18   8      12514.91      13086.51       333.72 o
   9  18   8         46.89        596.21       173.83 o
  10  18   8       9727.68       9448.95       350.15 o
  11  18   8        443.45        568.31       221.25 o
  12  18   8      14025.83      14285.65       518.22 o
  13  18   8        379.96        240.31       210.60 o
  14  18   8      13449.96      12719.73       486.38 o
  15  18   8       1753.21       1721.03       257.06 o
  16  18   8       8285.07       9060.87       460.95 o
  17  18   8        162.17        225.36       226.69 o
   0  19   8       2210.73       2263.07       239.36 o
   1  19   8        474.12        281.09       134.17 o
   2  19   8       2270.78       2108.98       169.86 o
   3  19   8        358.82        167.67       129.84 o
   4  19   8        809.91        524.02       141.38 o
   5  19   8        708.33        496.14       144.05 o
   6  19   8       1765.84       1586.47       176.96 o
   7  19   8          4.76         -2.29       142.51 o
   8  19   8        693.41        339.96       152.25 o
   9  19   8        216.66        -19.17       142.80 o
  10  19   8         91.71       -112.57       154.05 o
  11  19   8         82.82         35.41       181.87 o
  12  19   8        983.03       1202.41       246.50 o
  13  19   8        159.39          7.23       199.31 o
   0  20   8      12339.01      11983.02       439.54 o
   1  20   8        460.31        608.70       148.85 o
   2  20   8      12516.03      12714.11       319.41 o
   3  20   8         64.54        225.01       142.04 o
   4  20   8      11870.05      12423.11       343.64 o
   5  20   8          6.39        259.23       154.55 o
   6  20   8      14242.89      13630.05       362.39 o
   7  20   8        115.94        448.06       161.32 o
   8  20   8      13236.06      13346.67       364.21 o
   9  20   8         48.73        576.15       738.04 o
   1   1   9     157804.14     152450.58      1112.74 o
   2   1   9        771.32        974.12        42.56 o
   3   1   9      40370.13      38208.43       288.08 o
   4   1   9       3346.09       3598.58        62.30 o
   5   1   9     117066.54     112596.73       807.91 o
   6   1   9      16110.39      17876.22       152.31 o
   7   1   9     138713.39     132807.25       922.36 o
   8   1   9       2538.28       2633.50        53.42 o
   9   1   9      26247.77      25775.82       222.29 o
  10   1   9       2182.15       2528.23        49.94 o
  11   1   9      48572.21      48365.27       365.50 o
  12   1   9       9840.74       9811.01       119.12 o
  13   1   9      96498.27      95664.17       741.73 o
  14   1   9          5.70        472.62        42.21 o
  15   1   9     104149.61     104759.28       753.18 o
  16   1   9       3846.79       4200.89        79.27 o
  17   1   9       7102.89       7169.01       124.33 o
  18   1   9       5932.27       5676.96       117.52 o
  19   1   9      22694.16      22709.26       264.43 o
  20   1   9        415.88        825.69        79.17 o
  21   1   9      55912.08      55155.86       586.14 o
  22   1   9       5427.29       5570.76       153.47 o
  23   1   9      29438.44      28948.38       368.62 o
  24   1   9         81.43        361.18        87.63 o
  25   1   9       5091.47       4999.44       195.95 o
  26   1   9       1255.56       1587.84       140.17 o
  27   1   9      33319.54      33400.68       575.79 o
  28   1   9       1288.43       1279.03       162.55 o
  29   1   9       9782.39       8815.24       289.59 o
  30   1   9         74.00        -22.83       142.49 o
  31   1   9      11571.78      11180.71       339.73 o
  32   1   9       1129.24       1110.27       230.38 o
  33   1   9       6720.33       6550.73       288.80 o
  34   1   9        219.06        185.79       180.50 o
   2   2   9         56.73        126.57        25.62 o
   3   2   9        606.87        578.24        29.54 o
   4   2   9        402.51        315.78        28.77 o
   5   2   9        933.18       1034.25        38.09 o
   6   2   9       3038.95       2507.89        47.29 o
   7   2   9        425.90        446.54        31.72 o
   8   2   9       2465.17       2709.88        55.31 o
   9   2   9        244.23        237.12        30.27 o
  10   2   9        453.67        381.01        32.86 o
  11   2   9        730.64        903.81        42.14 o
  12   2   9       1692.59       1722.12        50.12 o
  13   2   9       3426.20       3209.06        73.94 o
  14   2   9       1667.50       1869.58        56.08 o
  15   2   9        538.16        357.35        44.87 o
  16   2   9        474.43        404.73        45.82 o
  17   2   9        261.42        224.41        56.99 o
  18   2   9         26.72         91.52        56.85 o
  19   2   9        102.92        -48.84        55.70 o
  20   2   9       2905.13       2876.58       104.37 o
  21   2   9        449.18        276.72        73.62 o
  22   2   9         34.03         24.13        71.01 o
  23   2   9        377.44        253.71        84.97 o
  24   2   9        106.53        270.42        87.32 o
  25   2   9       2543.14       3065.37       150.99 o
  26   2   9         83.67         87.32       113.52 o
  27   2   9       2385.43       2195.56       156.47 o
  28   2   9        868.28        908.46       138.61 o
  29   2   9        798.44        590.55       161.57 o
  30   2   9        275.11       -101.11       145.56 o
  31   2   9        131.96       -146.27       146.27 o
  32   2   9          1.88       -153.63       153.63 o
  33   2   9        244.82        -31.04       168.25 o
  34   2   9       1002.53        755.99       190.81 o
   1   3   9      46267.44      43559.76       347.57 o
   2   3   9       2478.18       2807.06        54.47 o
   3   3   9       6154.49       5820.15        79.84 o
   4   3   9         24.19         58.09        27.24 o
   5   3   9     101686.36      99123.90       708.36 o
   6   3   9       2624.77       2992.94        57.44 o
   7   3   9      21450.21      21661.01       190.48 o
   8   3   9         32.13         86.01        27.10 o
   9   3   9      53900.08      52584.03       372.53 o
  10   3   9        841.10        950.76        37.85 o
  11   3   9      17232.79      17659.86       161.29 o
  12   3   9        911.27        873.57        45.11 o
  13   3   9      23934.10      24102.48       210.82 o
  14   3   9       4113.24       4012.19        74.20 o
  15   3   9      21008.72      21287.65       197.63 o
  16   3   9         14.76        104.65        43.94 o
  17   3   9      27970.21      28003.90       303.01 o
  18   3   9       3615.81       3700.11        99.72 o
  19   3   9      16686.02      17154.77       233.58 o
  20   3   9       1301.64       1588.35        97.21 o
  21   3   9      34589.41      34313.48       413.00 o
  22   3   9         63.36        332.09        82.09 o
  23   3   9      18628.53      18961.02       288.89 o
  24   3   9        208.10        115.96        93.92 o
  25   3   9       4386.46       4346.31       163.83 o
  26   3   9        429.90        342.30       105.50 o
  27   3   9      14505.55      14227.05       328.83 o
  28   3   9        172.65        279.42       126.17 o
  29   3   9      10077.02      10664.67       375.20 o
  30   3   9        709.14       1018.02       176.66 o
  31   3   9      11220.02      11251.74       361.31 o
  32   3   9        230.78        519.12       174.92 o
  33   3   9       7025.92       6606.89       296.95 o
  34   3   9         16.72         -0.08       182.06 o
   1   4   9       1183.81       1240.40        43.27 o
   2   4   9        501.90        419.83        31.44 o
   3   4   9       2003.71       1901.59        52.13 o
   4   4   9      21397.47      20749.30       184.75 o
   5   4   9        262.27        363.05        29.48 o
   6   4   9      19463.07      19147.42       172.66 o
   7   4   9        634.60        464.93        30.17 o
   8   4   9       3149.49       2828.13        54.51 o
   9   4   9       6866.48       6958.84        89.00 o
  10   4   9       3046.74       3178.43        61.92 o
  11   4   9        551.84        557.30        40.50 o
  12   4   9       7574.34       7697.75       100.33 o
  13   4   9       1431.91       1348.69        50.88 o
  14   4   9          0.34        -38.25        38.25 o
  15   4   9       1167.18        980.20        53.00 o
  16   4   9        703.95        672.26        67.98 o
  17   4   9        328.21        277.84        63.36 o
  18   4   9       3273.70       3009.07       104.57 o
  19   4   9       3905.11       3834.26       125.39 o
  20   4   9        288.19        188.28        77.95 o
  21   4   9        375.66        179.26        80.70 o
  22   4   9        903.59        784.26        97.43 o
  23   4   9         11.08        -89.49        89.49 o
  24   4   9       2665.21       2471.67       136.02 o
  25   4   9         50.05        -96.52        96.52 o
  26   4   9        758.82        475.84       112.11 o
  27   4   9        251.33        157.64       116.29 o
  28   4   9        334.29         40.08       127.35 o
  29   4   9       1077.54        579.77       145.96 o
  30   4   9          9.34        -67.87       135.93 o
  31   4   9          0.26        -29.26       157.74 o
  32   4   9          2.72       -154.50       154.50 o
  33   4   9        413.23        373.69       184.48 o
  34   4   9         26.98       -187.90       187.90 o
   1   5   9      18784.19      18794.17       159.00 o
   2   5   9        874.83       1253.63        42.65 o
   3   5   9       8179.69       8367.15        93.58 o
   4   5   9       3491.14       3595.01        68.05 o
   5   5   9       5372.99       5652.62        98.75 o
   6   5   9          5.86         87.58        29.51 o
   7   5   9       8808.10       8734.44       108.31 o
   8   5   9        747.25        877.98        42.14 o
   9   5   9      19564.72      19865.63       185.86 o
  10   5   9       5275.97       5343.47        86.08 o
  11   5   9      25959.30      26589.11       235.79 o
  12   5   9       1611.30       1606.46        52.89 o
  13   5   9        675.09        883.44        47.91 o
  14   5   9       1432.76       1612.54        58.02 o
  15   5   9      15478.02      15483.13       194.73 o
  16   5   9       1275.52       1472.35        75.91 o
  17   5   9      27053.31      26864.56       306.11 o
  18   5   9         40.98        102.83        71.55 o
  19   5   9       3171.52       3200.67       118.70 o
  20   5   9       1943.29       1770.40       103.44 o
  21   5   9      11169.21      11185.95       299.28 o
  22   5   9        100.39        -42.97        91.97 o
  23   5   9       7668.33       7449.70       199.51 o
  24   5   9         62.66        218.51       102.05 o
  25   5   9      16586.66      16920.71       344.85 o
  26   5   9        370.02        347.83       111.92 o
  27   5   9      11461.79      11507.36       263.03 o
  28   5   9          1.97         39.29       133.20 o
  29   5   9       6663.38       6299.76       238.53 o
  30   5   9        116.29         88.46       138.93 o
  31   5   9       8826.00       9590.13       292.41 o
  32   5   9         51.71        407.27       173.83 o
  33   5   9       6348.56       6704.42       301.63 o
   1   6   9       2700.43       2798.84        59.51 o
   2   6   9       6804.57       7236.33        95.23 o
   3   6   9       2175.77       2235.31        57.63 o
   4   6   9       5759.22       5849.44        84.93 o
   5   6   9       2533.61       2379.81        56.33 o
   6   6   9        212.06        402.89        36.04 o
   7   6   9       1785.30       1894.89        53.55 o
   8   6   9        112.89        374.31        38.48 o
   9   6   9        184.68        252.22        36.56 o
  10   6   9       2854.12       2807.40        67.12 o
  11   6   9         13.19        -16.31        37.47 o
  12   6   9        394.41        296.29        43.44 o
  13   6   9         83.11        288.69        45.65 o
  14   6   9          5.66          5.48        54.24 o
  15   6   9       1085.71       1157.25        74.57 o
  16   6   9      15554.74      15710.66       226.17 o
  17   6   9       2315.53       2431.86       114.83 o
  18   6   9        340.24        197.06        84.63 o
  19   6   9       5438.52       4806.82       158.98 o
  20   6   9        326.42        193.09        91.75 o
  21   6   9        760.44        790.05       106.38 o
  22   6   9        572.68        407.75       106.08 o
  23   6   9        674.54        525.57       108.24 o
  24   6   9       4175.68       4145.82       166.81 o
  25   6   9        162.56         14.39       107.89 o
  26   6   9        575.27        430.05       116.13 o
  27   6   9       3093.73       3030.22       166.66 o
  28   6   9       1123.20       1089.78       146.83 o
  29   6   9          3.25        -99.13       144.86 o
  30   6   9        272.24         44.74       150.64 o
  31   6   9         20.45       -125.75       149.55 o
  32   6   9          0.10       -160.78       160.78 o
  33   6   9         45.51       -186.03       186.03 o
   1   7   9      45453.31      45486.77       358.84 o
   2   7   9       1630.90       1657.74        51.74 o
   3   7   9      33554.39      35059.89       289.42 o
   4   7   9          1.00        272.67        38.01 o
   5   7   9      31995.26      32194.84       267.45 o
   6   7   9      11540.85      11587.53       130.98 o
   7   7   9      30778.18      31856.51       275.33 o
   8   7   9         25.73        135.66        36.93 o
   9   7   9      37488.15      38286.59       322.36 o
  10   7   9       1510.25       1613.35        58.65 o
  11   7   9      65380.34      66819.30       515.02 o
  12   7   9       1661.03       1751.03        68.64 o
  13   7   9       9287.59       9536.43       154.96 o
  14   7   9       1369.16       1300.33        75.77 o
  15   7   9      36624.28      36330.44       388.27 o
  16   7   9       4408.43       4007.75       131.45 o
  17   7   9      38020.55      37480.37       460.56 o
  18   7   9       1825.08       2123.73       119.15 o
  19   7   9      23436.53      23004.96       339.90 o
  20   7   9        289.60        504.89       100.68 o
  21   7   9       7796.78       7218.86       196.16 o
  22   7   9          4.80        -20.75        98.76 o
  23   7   9       6317.69       6520.65       197.70 o
  24   7   9        289.39        216.76       111.05 o
  25   7   9      18217.96      18377.49       333.05 o
  26   7   9         86.66        165.56       116.58 o
  27   7   9       9300.94       9297.43       248.60 o
  28   7   9        863.99       1089.22       142.36 o
  29   7   9       4286.68       4579.84       221.23 o
  30   7   9         22.54       -139.57       139.57 o
  31   7   9       6467.72       6376.80       257.00 o
  32   7   9         98.18       -145.15       154.40 o
   1   8   9         61.08        240.37        40.53 o
   2   8   9      24243.97      24757.10       246.79 o
   3   8   9        403.93        615.31        55.49 o
   4   8   9       1742.27       2699.78        72.82 o
   5   8   9       3162.19       3232.44        71.25 o
   6   8   9          2.73         84.12        37.69 o
   7   8   9       1876.13       2036.55        62.95 o
   8   8   9        955.93        910.54        51.95 o
   9   8   9        117.76         51.96        43.07 o
  10   8   9       1119.62       1073.38        59.50 o
  11   8   9       3909.53       3821.18       101.77 o
  12   8   9       1515.84       1326.92        76.25 o
  13   8   9        152.15        138.33        61.73 o
  14   8   9        661.44        607.19        78.51 o
  15   8   9       3296.66       3260.17       128.77 o
  16   8   9       3027.65       2774.97       112.93 o
  17   8   9       1028.26        768.93        93.31 o
  18   8   9          0.72        -14.81        78.80 o
  19   8   9        359.96        291.69        88.08 o
  20   8   9       2218.44       2060.45       125.30 o
  21   8   9        394.22        260.74       103.09 o
  22   8   9       3092.91       2875.04       152.80 o
  23   8   9        216.50       -106.78       106.78 o
  24   8   9         38.78         -9.45       106.46 o
  25   8   9          5.46       -108.31       124.06 o
  26   8   9        607.53        601.88       130.95 o
  27   8   9        696.68        910.26       138.42 o
  28   8   9          7.86       -123.63       123.63 o
  29   8   9        310.10        250.45       144.68 o
  30   8   9        626.91        355.24       158.10 o
  31   8   9        611.70        266.62       158.53 o
  32   8   9        157.58        452.35       814.22 o
   1   9   9      64732.30      64140.99       528.57 o
   2   9   9        813.10        684.42        49.39 o
   3   9   9      50991.63      50888.81       426.56 o
   4   9   9       5696.01       6177.93       112.67 o
   5   9   9      66087.00      66349.75       521.66 o
   6   9   9       6387.04       6135.10       117.64 o
   7   9   9      44544.91      43332.75       382.85 o
   8   9   9       1471.82       1875.76        77.14 o
   9   9   9      46707.72      44883.49       449.60 o
  10   9   9       7972.31       7854.91       143.61 o
  11   9   9      61245.87      60021.29       601.29 o
  12   9   9       1280.69       1525.36       110.15 o
  13   9   9      21477.39      20660.99       281.55 o
  14   9   9        198.19        590.64        80.66 o
  15   9   9      27733.00      27432.83       346.55 o
  16   9   9          9.83         96.60        74.28 o
  17   9   9      27336.04      27526.55       455.07 o
  18   9   9         54.90         65.98        84.84 o
  19   9   9      25771.28      26600.48       373.38 o
  20   9   9       2321.56       2213.23       137.71 o
  21   9   9      21660.72      21844.69       468.87 o
  22   9   9         70.79        380.78       112.88 o
  23   9   9      17718.06      17985.63       347.35 o
  24   9   9       1040.20       1152.66       137.43 o
  25   9   9      17099.84      17568.44       413.55 o
  26   9   9          7.87        159.61       126.63 o
  27   9   9      11228.17      11190.61       292.40 o
  28   9   9        250.66        312.23       133.09 o
  29   9   9       5950.91       5605.11       223.09 o
  30   9   9        405.03        593.55       153.29 o
  31   9   9      10698.58      10522.22       322.95 o
   1  10   9       1547.72       1296.59        68.10 o
   2  10   9       4265.96       4378.09       114.50 o
   3  10   9       2587.64       2551.47        84.23 o
   4  10   9       5613.64       6054.18       117.19 o
   5  10   9        155.84        161.77        56.95 o
   6  10   9        198.00        126.12        59.95 o
   7  10   9        477.67        340.78        67.93 o
   8  10   9         32.16        129.28        66.91 o
   9  10   9         10.61         99.49        67.72 o
  10  10   9       2118.32       2382.83       103.97 o
  11  10   9          1.14         58.09        70.21 o
  12  10   9        206.18        208.54        72.58 o
  13  10   9        309.61        254.00        75.63 o
  14  10   9        530.61        419.64        80.34 o
  15  10   9        133.53        140.94        76.24 o
  16  10   9       1159.70       1181.58        95.53 o
  17  10   9         96.99         92.58        90.07 o
  18  10   9          7.31         71.87        94.13 o
  19  10   9         59.61         71.86       102.26 o
  20  10   9        616.45        380.48       109.65 o
  21  10   9       1117.29       1303.22       128.45 o
  22  10   9        479.18        333.79       118.87 o
  23  10   9        602.25        289.23       120.36 o
  24  10   9          3.49        142.97       120.84 o
  25  10   9        193.12         73.23       123.84 o
  26  10   9        458.20        406.17       130.51 o
  27  10   9        200.51       -122.28       129.07 o
  28  10   9         56.38       -130.69       130.69 o
  29  10   9          0.08       -136.29       136.29 o
  30  10   9          3.59       -146.42       146.42 o
   1  11   9      51651.13      49964.69       616.47 o
   2  11   9       2120.75       2558.96       136.71 o
   3  11   9      51088.47      49308.65       570.42 o
   4  11   9         91.91        237.92        90.59 o
   5  11   9      49635.02      47907.47       540.94 o
   6  11   9        823.10        818.63       100.26 o
   7  11   9      34193.29      33216.76       397.33 o
   8  11   9         47.76         24.52        69.69 o
   9  11   9      24076.72      24218.58       318.72 o
  10  11   9        460.82        637.98        81.14 o
  11  11   9      37899.84      37007.43       436.63 o
  12  11   9         51.21        267.08        78.25 o
  13  11   9      35066.21      35031.87       422.69 o
  14  11   9        286.01        574.36        89.61 o
  15  11   9      24229.90      24121.24       343.52 o
  16  11   9        291.53        503.02        99.47 o
  17  11   9      28914.77      28197.17       419.48 o
  18  11   9        351.26        325.22       109.58 o
  19  11   9       9795.83       9628.20       251.51 o
  20  11   9       1113.65        987.52       132.93 o
  21  11   9      38417.27      39586.47       595.22 o
  22  11   9         19.86         58.12       122.93 o
  23  11   9       8294.77       8160.36       237.42 o
  24  11   9          2.60        180.56       124.17 o
  25  11   9      23201.21      24242.25       417.52 o
  26  11   9         32.19        148.12       131.81 o
  27  11   9       8451.69       8566.70       260.37 o
  28  11   9        253.14        153.75       140.74 o
  29  11   9      10762.96      11539.79       316.98 o
   1  12   9        576.93       1076.79       102.62 o
   2  12   9        667.12        571.27        94.11 o
   3  12   9         70.64          1.45        71.54 o
   4  12   9        222.14        337.06        79.84 o
   5  12   9       1421.67       1509.07       100.99 o
   6  12   9        233.30        204.01        75.17 o
   7  12   9       1051.58        878.74        86.27 o
   8  12   9        855.31        807.60        85.08 o
   9  12   9         27.46        197.14        74.89 o
  10  12   9        864.89        801.54        87.41 o
  11  12   9        239.70        183.01        76.88 o
  12  12   9        578.99        430.17        82.50 o
  13  12   9        115.11        219.22        83.89 o
  14  12   9       3281.89       2914.18       128.80 o
  15  12   9        206.17         15.71        91.29 o
  16  12   9       2331.83       2521.43       139.08 o
  17  12   9       1243.10       1191.88       130.50 o
  18  12   9       2227.84       2155.44       153.22 o
  19  12   9         14.51          2.67       113.16 o
  20  12   9        944.83        817.11       137.74 o
  21  12   9       1908.02       1760.04       164.89 o
  22  12   9          0.01        -91.90       123.22 o
  23  12   9        582.47        687.48       153.65 o
  24  12   9        297.52        197.91       134.64 o
  25  12   9        766.24        254.16       150.86 o
  26  12   9          0.19       -144.52       144.52 o
  27  12   9        527.58        405.50       162.94 o
  28  12   9          0.61        -36.02       181.89 o
   1  13   9       2221.86       2510.46       132.01 o
   2  13   9        622.16        884.27       103.83 o
   3  13   9      11476.02      11003.27       236.25 o
   4  13   9         57.34        190.36        85.02 o
   5  13   9      22173.24      21902.42       324.15 o
   6  13   9        607.51        829.18        94.28 o
   7  13   9      10714.50      10619.67       214.92 o
   8  13   9       2217.66       2152.43       111.89 o
   9  13   9       4868.71       5104.72       145.74 o
  10  13   9         33.35         29.46        75.41 o
  11  13   9      17252.77      17528.84       272.29 o
  12  13   9          5.75        403.19        89.94 o
  13  13   9      12593.54      12900.85       269.88 o
  14  13   9        442.48       1524.69       133.79 o
  15  13   9      11508.60      12167.49       307.82 o
  16  13   9        490.66        559.56       125.84 o
  17  13   9       8114.82       7410.84       256.65 o
  18  13   9        433.62        519.00       140.02 o
  19  13   9      12621.11      12813.65       356.64 o
  20  13   9        386.66        380.62       143.29 o
  21  13   9       9418.92      10071.17       333.91 o
  22  13   9        765.57        690.32       158.95 o
  23  13   9       5788.02       6053.99       283.77 o
  24  13   9        692.09        311.74       165.95 o
  25  13   9       9597.84       9982.67       307.31 o
  26  13   9          0.22         38.99       156.39 o
   1  14   9       1053.37        834.95       109.15 o
   2  14   9        271.08        182.71        92.53 o
   3  14   9        129.00        173.98        93.41 o
   4  14   9       1021.68       1131.10       114.57 o
   5  14   9        238.70        609.53       104.81 o
   6  14   9        459.75        424.02       101.86 o
   7  14   9         14.04        -61.09        90.27 o
   8  14   9         36.78        -34.40        92.39 o
   9  14   9         24.91        -90.47        90.47 o
  10  14   9       2452.14       2450.90       143.40 o
  11  14   9         56.45         20.42        95.74 o
  12  14   9       7254.97       7551.70       236.61 o
  13  14   9         10.19        150.65       121.69 o
  14  14   9         10.98        113.13       126.00 o
  15  14   9       1029.55       1035.69       151.26 o
  16  14   9        112.52        -29.87       152.92 o
  17  14   9        473.33        142.73       155.54 o
  18  14   9        286.94        255.24       170.28 o
  19  14   9        152.08        235.70       165.93 o
  20  14   9          1.04        -45.17       165.64 o
  21  14   9         17.74        -23.49       168.75 o
  22  14   9         98.46        156.25       178.46 o
  23  14   9         34.88        186.23       183.90 o
  24  14   9         37.75       -175.59       185.15 o
  25  14   9          1.20       -177.33       177.33 o
   1  15   9       5664.44       5488.88       188.07 o
   2  15   9       1339.91       1568.16       133.06 o
   3  15   9      10743.17      10981.35       252.53 o
   4  15   9        641.23       1012.68       119.01 o
   5  15   9       9273.71       9079.29       230.63 o
   6  15   9        137.54        229.64       102.41 o
   7  15   9       3382.00       3691.55       165.85 o
   8  15   9        102.49        384.79       106.31 o
   9  15   9       9872.46       9250.86       237.44 o
  10  15   9         31.72         28.12       101.40 o
  11  15   9       9154.19       8476.76       252.69 o
  12  15   9        498.92        732.27       131.95 o
  13  15   9       5416.24       5807.73       284.79 o
  14  15   9         69.52        -61.83       128.99 o
  15  15   9       4879.07       4156.03       271.88 o
  16  15   9        186.79        252.60       168.37 o
  17  15   9       8389.37       8778.42       338.20 o
  18  15   9          4.42         67.64       167.04 o
  19  15   9       6514.95       6681.49       321.88 o
  20  15   9         28.02        -48.66       176.49 o
  21  15   9       3430.79       3317.90       264.36 o
  22  15   9        313.26        355.81       197.33 o
  23  15   9       6126.26       6055.41       410.92 o
   1  16   9       1670.12       1725.25       140.67 o
   2  16   9          0.89        -80.24        99.85 o
   3  16   9         78.77        246.68       107.02 o
   4  16   9        176.49        120.47       108.48 o
   5  16   9       1818.81       1939.53       144.40 o
   6  16   9       1160.72        986.51       139.72 o
   7  16   9        747.84        570.61       118.57 o
   8  16   9        302.74        258.16       113.43 o
   9  16   9        604.72        425.52       116.34 o
  10  16   9          0.43       -118.07       118.07 o
  11  16   9        254.30        197.82       128.75 o
  12  16   9        627.03        595.85       138.13 o
  13  16   9        146.70         32.77       136.46 o
  14  16   9        439.89         28.58       167.57 o
  15  16   9         23.80        -74.56       158.59 o
  16  16   9         28.90        -20.29       163.68 o
  17  16   9        147.65        220.36       177.36 o
  18  16   9       1144.41        955.36       206.13 o
  19  16   9         53.06       -131.68       173.48 o
  20  16   9         30.58        116.47       186.65 o
  21  16   9        203.48        291.57       201.00 o
   1  17   9      17444.21      17279.03       339.04 o
   2  17   9         39.24        216.56       117.31 o
   3  17   9      19722.28      19827.38       366.44 o
   4  17   9        246.37        626.41       126.32 o
   5  17   9      12444.78      13449.27       349.23 o
   6  17   9         12.58        210.04       118.88 o
   7  17   9       8546.40       9238.53       255.11 o
   8  17   9        736.34        925.70       140.65 o
   9  17   9      15094.88      15293.54       386.32 o
  10  17   9         12.86        428.12       138.12 o
  11  17   9      16588.26      16944.82       467.69 o
  12  17   9        516.86        632.06       160.96 o
  13  17   9       9478.39      10266.97       337.88 o
  14  17   9        757.15        855.08       182.15 o
  15  17   9       8701.46       8149.85       333.07 o
  16  17   9        266.73        -51.66       164.02 o
  17  17   9       9061.18       8732.35       367.90 o
  18  17   9        189.89        572.71       202.01 o
  19  17   9       5752.01       6371.72       500.36 o
   1  18   9          8.60        -59.32       117.98 o
   2  18   9         73.78       -102.07       118.24 o
   3  18   9         11.56       -117.18       117.18 o
   4  18   9        150.29        387.47       127.16 o
   5  18   9          3.43        -30.05       120.92 o
   6  18   9         32.61         60.55       125.22 o
   7  18   9         16.31        -18.23       135.30 o
   8  18   9         94.06         27.97       135.64 o
   9  18   9        352.23        199.09       141.86 o
  10  18   9        400.15        272.74       149.23 o
  11  18   9        706.99        566.61       180.51 o
  12  18   9         18.63        129.43       169.77 o
  13  18   9         16.71       -158.64       158.64 o
  14  18   9         12.15         71.53       170.57 o
  15  18   9        106.45        178.44       173.92 o
  16  18   9         52.73        -62.05       216.65 o
   1  19   9      23087.81      23270.51       426.20 o
   2  19   9          1.33        593.31       143.12 o
   3  19   9      15079.21      16279.47       353.25 o
   4  19   9        131.62        540.00       142.31 o
   5  19   9      18651.31      18922.74       396.93 o
   6  19   9         57.61        335.49       149.35 o
   7  19   9      15335.66      15648.69       397.65 o
   8  19   9         96.87        221.32       153.44 o
   9  19   9      16765.37      17291.13       402.26 o
  10  19   9        253.34        382.63       174.82 o
  11  19   9       8624.91       9194.31       376.51 o
  12  19   9          0.54         -3.25       180.15 o
   1  20   9         49.76        128.81       137.95 o
   2  20   9         29.13        -28.28       134.72 o
   3  20   9          7.21         32.46       143.19 o
   4  20   9        300.70        171.43       155.78 o
   5  20   9         41.94       -150.15       150.15 o
   6  20   9         20.02        262.18       364.99 o
   0   0  10     298020.53     286256.31      4716.62 o
   1   0  10      10229.84      11095.23       274.13 o
   2   0  10     174496.66     170382.81      1811.78 o
   3   0  10      21916.49      24015.44       325.64 o
   4   0  10      64152.71      61804.76       671.43 o
   5   0  10       7905.27       8760.59       137.11 o
   6   0  10     149063.02     142692.23      1399.97 o
   7   0  10       2534.29       3133.07       133.95 o
   8   0  10      88474.20      88629.20       919.50 o
   9   0  10      11696.80      12901.19       197.34 o
  10   0  10     112576.72     111449.73      1232.03 o
  11   0  10       3352.86       3501.35       118.26 o
  12   0  10      33812.80      33177.17       406.45 o
  13   0  10      13252.50      14219.16       215.15 o
  14   0  10      90056.36      90792.64      1019.21 o
  15   0  10      53010.44      52556.33       630.46 o
  16   0  10       4922.71       4820.04       146.25 o
  17   0  10      13551.50      13876.50       321.02 o
  18   0  10      27228.91      27351.24       469.81 o
  19   0  10         19.07        283.13       101.94 o
  20   0  10      26957.36      27106.80       475.82 o
  21   0  10        341.41        446.17       113.42 o
  22   0  10      22915.24      23080.80       431.91 o
  23   0  10        489.15        473.39       117.25 o
  24   0  10      15330.84      16603.73       415.36 o
  25   0  10       4342.70       4310.96       334.07 o
  26   0  10      12832.98      12780.88       648.03 o
  27   0  10       7461.95       7906.60       376.68 o
  28   0  10      15147.87      15878.09       532.46 o
  29   0  10        576.71        455.38       219.74 o
  30   0  10       7397.16       7027.96       388.68 o
  31   0  10        204.76        429.24       237.70 o
  32   0  10       6053.39       5764.97       390.94 o
  33   0  10          0.05         38.81       247.37 o
  34   0  10       7484.69       7955.84       459.55 o
   0   1  10      17348.18      18015.11       242.13 o
   1   1  10        572.49        472.75        36.64 o
   2   1  10      15080.83      15208.36       156.51 o
   3   1  10      13414.51      13336.11       133.01 o
   4   1  10        262.55        759.20        36.95 o
   5   1  10       5298.51       5499.03        77.34 o
   6   1  10       2899.15       2852.53        55.36 o
   7   1  10       1508.90       1728.21        45.47 o
   8   1  10       1417.79       1531.73        44.38 o
   9   1  10        185.76        140.07        31.98 o
  10   1  10         74.60        -32.59        32.59 o
  11   1  10       2791.12       2760.08        63.76 o
  12   1  10        172.83        186.25        40.97 o
  13   1  10       4302.42       4602.73        84.42 o
  14   1  10        132.48         84.40        36.72 o
  15   1  10        360.54        215.22        43.64 o
  16   1  10       4747.07       4742.54       107.88 o
  17   1  10         44.03         62.36        64.09 o
  18   1  10        178.85        155.93        68.67 o
  19   1  10        257.50        233.40        69.13 o
  20   1  10        308.77        184.32        72.34 o
  21   1  10         10.98        -21.96        69.81 o
  22   1  10        602.66        310.79        79.36 o
  23   1  10         69.61         47.86        83.01 o
  24   1  10         76.60        -83.06        83.06 o
  25   1  10        156.92         18.37        96.77 o
  26   1  10         84.81        -74.74       118.52 o
  27   1  10        517.28        574.79       132.38 o
  28   1  10          3.93        -45.45       134.21 o
  29   1  10        463.46        194.45       150.21 o
  30   1  10         69.42       -145.96       145.96 o
  31   1  10        221.43        162.17       163.72 o
  32   1  10         13.98        -69.69       162.47 o
  33   1  10         73.93        -68.23       169.37 o
  34   1  10        256.65       -119.60       190.82 o
   0   2  10      64743.24      58464.82       576.44 o
   1   2  10      10534.69      10438.10       101.16 o
   2   2  10      19850.21      18364.69       160.38 o
   3   2  10         42.04         18.50        29.20 o
   4   2  10      48098.32      45449.14       362.56 o
   5   2  10        487.50        562.83        35.18 o
   6   2  10      43553.31      42174.80       342.41 o
   7   2  10       4043.87       4154.82        63.41 o
   8   2  10      51411.82      49092.41       375.29 o
   9   2  10       5741.62       5702.63        83.03 o
  10   2  10      20707.36      19887.65       187.05 o
  11   2  10       1466.61       1814.11        57.53 o
  12   2  10      32594.62      32960.14       278.25 o
  13   2  10       9781.78      10200.42       125.15 o
  14   2  10      33879.84      34124.35       312.67 o
  15   2  10      13673.82      14150.96       175.15 o
  16   2  10      38428.68      37526.25       397.31 o
  17   2  10        133.61        396.01        69.30 o
  18   2  10      17879.24      17892.63       248.39 o
  19   2  10        158.61        193.27        69.96 o
  20   2  10      23450.63      23155.91       300.77 o
  21   2  10        101.02        176.46        73.16 o
  22   2  10      18372.23      19071.34       296.20 o
  23   2  10          5.29        142.46        84.17 o
  24   2  10      10659.80      10470.38       214.48 o
  25   2  10       2893.08       2521.48       140.49 o
  26   2  10      10594.92      10615.02       267.42 o
  27   2  10        776.58        881.89       135.86 o
  28   2  10      11813.88      11361.05       330.25 o
  29   2  10        869.95        808.14       164.29 o
  30   2  10      11258.65      10647.80       356.40 o
  31   2  10        284.45       -104.68       155.16 o
  32   2  10       4291.50       3909.56       245.31 o
  33   2  10        243.42        187.76       175.32 o
   0   3  10      12896.42      12459.45       177.36 o
   1   3  10      10108.90       9661.50       106.45 o
   2   3  10        678.44        694.96        36.69 o
   3   3  10          9.64         -7.75        28.66 o
   4   3  10       3730.40       3568.12        79.84 o
   5   3  10       3220.27       3211.85        62.69 o
   6   3  10       8054.14       7804.19        90.03 o
   7   3  10       6930.88       6912.07        92.49 o
   8   3  10        530.72        692.43        42.25 o
   9   3  10       5354.92       5295.59        81.64 o
  10   3  10       3555.57       3510.99        66.92 o
  11   3  10       3501.52       3320.44        63.78 o
  12   3  10       1113.87       1084.05        45.04 o
  13   3  10        495.77        312.27        36.73 o
  14   3  10        210.29        244.90        43.14 o
  15   3  10        939.33        904.50        58.60 o
  16   3  10        706.84        522.88        70.96 o
  17   3  10          5.25         30.58        63.42 o
  18   3  10       1939.21       1754.75        94.55 o
  19   3  10       1668.68       1792.67        92.47 o
  20   3  10       1061.89        917.17        87.21 o
  21   3  10          7.20        -71.92        71.92 o
  22   3  10       1627.10       1335.70       102.01 o
  23   3  10        181.79         -1.10        89.02 o
  24   3  10        371.89        201.94        99.09 o
  25   3  10       1583.29       1662.47       128.30 o
  26   3  10       1156.74       1042.18       129.91 o
  27   3  10          9.23        -66.08       120.24 o
  28   3  10         30.75       -125.49       125.49 o
  29   3  10        412.71        109.09       133.35 o
  30   3  10        103.65       -152.96       152.96 o
  31   3  10        100.24         79.99       160.28 o
  32   3  10        159.42         76.95       168.46 o
  33   3  10        206.58        152.61       183.92 o
   0   4  10      17341.80      16383.23       228.98 o
   1   4  10       1023.75        927.29        42.03 o
   2   4  10       3339.69       3358.99        66.85 o
   3   4  10        305.97        252.20        36.62 o
   4   4  10       8873.14       8875.50       113.46 o
   5   4  10       3912.49       4417.94        68.97 o
   6   4  10      14764.58      14616.74       151.01 o
   7   4  10       3632.67       3852.46        71.98 o
   8   4  10      16302.88      16747.06       168.60 o
   9   4  10        439.00        622.85        40.62 o
  10   4  10       4928.13       5056.66        79.04 o
  11   4  10       1015.76       1028.22        44.86 o
  12   4  10      10807.88      11212.09       125.96 o
  13   4  10       1122.61       1152.15        49.23 o
  14   4  10      12111.86      12091.02       158.96 o
  15   4  10        995.77        921.67        72.29 o
  16   4  10      29471.06      29073.64       367.95 o
  17   4  10        238.33        225.56        74.64 o
  18   4  10       5431.58       5384.82       148.79 o
  19   4  10          4.94        -37.41        73.50 o
  20   4  10      17612.49      17556.00       270.66 o
  21   4  10        417.26        487.49        88.57 o
  22   4  10       9169.08       8926.39       202.53 o
  23   4  10       1764.41       1755.84       126.58 o
  24   4  10      11725.88      11336.29       273.85 o
  25   4  10        413.92        453.06       109.07 o
  26   4  10       9799.00       9363.36       234.34 o
  27   4  10        150.04        277.29       128.08 o
  28   4  10      15205.83      16087.39       358.63 o
  29   4  10         50.67        292.20       137.49 o
  30   4  10       7748.08       7522.49       260.79 o
  31   4  10         72.41         95.00       164.03 o
  32   4  10       8133.00       7845.19       309.36 o
  33   4  10        244.58        381.98       186.27 o
   0   5  10       4844.35       4552.16       113.62 o
   1   5  10       2818.11       2727.43        59.76 o
   2   5  10       4390.43       4289.60        76.59 o
   3   5  10      21053.62      20971.66       194.35 o
   4   5  10       1609.45       1677.98        49.73 o
   5   5  10      10945.08      10223.11       123.40 o
   6   5  10       1289.83       1163.04        45.81 o
   7   5  10        991.21        957.81        41.78 o
   8   5  10         14.59         -6.91        32.05 o
   9   5  10          1.63         -0.88        32.02 o
  10   5  10       1744.11       1635.23        52.87 o
  11   5  10        260.98        198.72        37.22 o
  12   5  10          1.28        311.33        39.63 o
  13   5  10        850.52        699.70        50.06 o
  14   5  10       3891.97       3936.24        99.38 o
  15   5  10       1956.42       1954.05        93.20 o
  16   5  10        954.39        746.62        76.68 o
  17   5  10         57.19        -42.84        67.59 o
  18   5  10         96.17         31.52        71.92 o
  19   5  10        714.60        600.09        85.38 o
  20   5  10        150.02        -20.20        78.08 o
  21   5  10         42.96        -89.72        89.72 o
  22   5  10        891.66        915.25       114.54 o
  23   5  10       1151.57       1152.57       120.63 o
  24   5  10         58.43        -75.73       100.71 o
  25   5  10         55.58         11.26       104.55 o
  26   5  10        365.30        168.91       112.68 o
  27   5  10         77.35         53.08       114.74 o
  28   5  10        468.95        334.92       142.23 o
  29   5  10        182.33        141.33       140.21 o
  30   5  10          0.05         -6.54       140.34 o
  31   5  10        150.60        -95.30       144.89 o
  32   5  10         46.06       -167.81       167.81 o
  33   5  10         95.78        159.79       319.39 o
   0   6  10      28032.51      28894.70       352.40 o
   1   6  10       2567.67       2316.48        49.75 o
   2   6  10       5648.03       5879.72        82.85 o
   3   6  10       1016.52       1020.75        39.84 o
   4   6  10       8007.41       8259.40       102.81 o
   5   6  10       2981.49       3292.47        64.15 o
   6   6  10       7989.82       8098.06       127.21 o
   7   6  10       4860.37       4781.02        82.42 o
   8   6  10      12136.42      13042.43       142.44 o
   9   6  10       2360.60       2316.06        60.11 o
  10   6  10       7355.07       7546.94       113.06 o
  11   6  10        274.00        598.43        47.23 o
  12   6  10      13446.27      13577.77       183.34 o
  13   6  10       1191.64       1837.67        87.87 o
  14   6  10      22175.48      21909.33       287.61 o
  15   6  10       1696.03       1701.07        95.72 o
  16   6  10       3497.24       3247.56       125.57 o
  17   6  10       2901.25       3024.19       126.56 o
  18   6  10      13851.29      14245.56       257.46 o
  19   6  10       3270.37       3729.90       151.38 o
  20   6  10      15339.25      14330.95       268.40 o
  21   6  10        299.43        348.47       103.21 o
  22   6  10      18216.87      18801.21       334.98 o
  23   6  10          0.42        -86.15        96.68 o
  24   6  10       7661.84       7143.00       208.69 o
  25   6  10         83.78        -52.60       106.85 o
  26   6  10      12581.36      12965.38       281.02 o
  27   6  10        161.04        164.85       122.79 o
  28   6  10       7017.81       7017.64       244.72 o
  29   6  10        132.24        264.22       153.49 o
  30   6  10       7462.02       7149.67       272.89 o
  31   6  10        161.78        199.08       160.03 o
  32   6  10       8493.89       8425.59       321.60 o
   0   7  10      18588.10      18793.27       263.23 o
   1   7  10        709.31        708.53        42.38 o
   2   7  10       1433.53       1480.83        49.88 o
   3   7  10        116.94        296.06        34.95 o
   4   7  10        290.49        447.07        37.91 o
   5   7  10         63.46        117.93        35.04 o
   6   7  10       9261.65       9251.10       115.26 o
   7   7  10        511.36        689.17        45.34 o
   8   7  10       8308.83       9145.51       118.32 o
   9   7  10        661.55        592.82        48.83 o
  10   7  10       2608.20       2730.63        96.75 o
  11   7  10        196.61        300.83        63.63 o
  12   7  10         30.41         33.25        63.61 o
  13   7  10        557.81        596.35        75.50 o
  14   7  10       9448.81       9280.67       178.39 o
  15   7  10       2194.97       2448.21       105.04 o
  16   7  10        477.38        364.00        78.45 o
  17   7  10        722.99        844.05        95.21 o
  18   7  10       4416.38       4444.54       144.94 o
  19   7  10       1883.11       1912.34       122.01 o
  20   7  10        424.03        251.58        97.47 o
  21   7  10          0.83        -94.38        94.38 o
  22   7  10        492.98        435.24       111.44 o
  23   7  10        999.69        830.75       125.67 o
  24   7  10         22.43       -107.35       107.35 o
  25   7  10        274.51        104.78       112.99 o
  26   7  10        305.67        109.79       117.70 o
  27   7  10          0.04       -119.08       119.08 o
  28   7  10        747.28        480.33       136.79 o
  29   7  10        307.50        148.46       144.79 o
  30   7  10        102.70       -143.43       143.43 o
  31   7  10         37.40        -95.69       157.16 o
   0   8  10      10672.77      10466.12       181.23 o
   1   8  10      15116.63      15173.27       162.11 o
   2   8  10      77167.54      77970.16       586.80 o
   3   8  10       9960.64      10046.27       122.91 o
   4   8  10      29528.60      29120.68       252.78 o
   5   8  10       2825.75       2972.30        73.81 o
   6   8  10      58279.62      58287.92       474.78 o
   7   8  10       2163.92       2639.05        76.03 o
   8   8  10      31247.38      30251.51       327.20 o
   9   8  10       1799.15       2005.83        92.36 o
  10   8  10      52937.04      51430.57       552.79 o
  11   8  10          7.79        112.35        68.39 o
  12   8  10      37497.57      36837.00       425.97 o
  13   8  10       5056.13       5200.48       136.77 o
  14   8  10      23725.19      23254.10       307.16 o
  15   8  10        965.33       1052.89        88.89 o
  16   8  10      27984.69      27627.91       351.80 o
  17   8  10         36.81        374.86        89.30 o
  18   8  10      27605.00      28012.58       384.67 o
  19   8  10        719.70       1092.83       104.97 o
  20   8  10      13284.56      12653.04       250.84 o
  21   8  10         11.46         50.79       100.55 o
  22   8  10      16851.22      17672.05       320.62 o
  23   8  10         23.56         67.65       110.96 o
  24   8  10      12826.02      12656.13       279.71 o
  25   8  10        113.56        236.57       123.39 o
  26   8  10      11705.80      12237.63       284.78 o
  27   8  10       1188.01       1042.27       144.39 o
  28   8  10       3318.24       3236.75       257.30 o
  29   8  10          4.02        -13.30       139.46 o
  30   8  10       6963.62       6778.87       267.85 o
  31   8  10        676.60          8.65       164.99 o
   0   9  10       9582.56       9493.38       183.72 o
   1   9  10        460.57        488.01        51.77 o
   2   9  10        490.24        443.13        57.18 o
   3   9  10        241.53        805.75        67.03 o
   4   9  10       5757.90       5843.86       132.22 o
   5   9  10        178.42        384.50        70.75 o
   6   9  10         27.75        113.33        65.44 o
   7   9  10          2.16        154.90        68.47 o
   8   9  10      14934.91      14043.67       219.28 o
   9   9  10       1387.97       1352.70        90.93 o
  10   9  10        130.22        146.31        69.39 o
  11   9  10        931.85       1015.02        86.82 o
  12   9  10        354.77        386.01        77.42 o
  13   9  10       1042.05       1010.97        88.79 o
  14   9  10        227.46         19.04        74.58 o
  15   9  10        196.46        250.18        78.97 o
  16   9  10        274.90        268.92        81.79 o
  17   9  10        310.33        664.76        91.97 o
  18   9  10         98.21        -28.75        87.04 o
  19   9  10       1425.53       1285.68       114.61 o
  20   9  10         71.53         73.45        99.55 o
  21   9  10        173.19        -28.66       105.64 o
  22   9  10         13.85       -107.57       107.57 o
  23   9  10         22.09         38.56       113.46 o
  24   9  10         55.47        103.12       119.23 o
  25   9  10        133.54        151.76       123.48 o
  26   9  10        223.36       -105.27       123.71 o
  27   9  10        201.40       -100.56       125.59 o
  28   9  10        393.12        549.77       143.75 o
  29   9  10          2.60        -29.69       136.20 o
  30   9  10        260.98        151.09       164.46 o
   0  10  10      50708.11      48299.92       843.44 o
   1  10  10       2910.19       3287.96       169.56 o
   2  10  10      57997.57      57304.35       644.33 o
   3  10  10       1670.80       1928.97       114.91 o
   4  10  10      91145.76      88378.95       908.75 o
   5  10  10        637.09        845.84        90.08 o
   6  10  10      43014.64      41800.97       472.94 o
   7  10  10        246.76        724.55        86.22 o
   8  10  10      39964.38      39203.39       452.25 o
   9  10  10       2609.37       2860.33       114.05 o
  10  10  10      50016.57      48722.63       539.46 o
  11  10  10       4367.59       4785.90       137.99 o
  12  10  10      50431.77      49661.83       550.61 o
  13  10  10       2387.00       2291.18       111.42 o
  14  10  10      20159.38      19254.47       279.68 o
  15  10  10         10.03         91.55        78.66 o
  16  10  10      40626.16      41052.13       482.62 o
  17  10  10        293.37        352.23        86.26 o
  18  10  10      21259.93      22014.77       337.02 o
  19  10  10         78.58        170.84       103.82 o
  20  10  10      14166.70      14856.73       294.41 o
  21  10  10       1373.81       1235.58       133.19 o
  22  10  10      12315.34      12462.42       278.48 o
  23  10  10         21.25        178.93       120.57 o
  24  10  10      15073.39      14857.02       312.07 o
  25  10  10        100.99        218.53       129.68 o
  26  10  10       7991.81       7957.63       303.39 o
  27  10  10          3.85       -130.65       130.65 o
  28  10  10       6211.73       6116.42       233.77 o
  29  10  10        296.57        222.35       148.14 o
   0  11  10        494.69        285.63       119.23 o
   1  11  10         93.96         92.16        82.22 o
   2  11  10         83.28        103.84        79.28 o
   3  11  10        200.11        288.68        78.79 o
   4  11  10       6440.85       6595.48       163.52 o
   5  11  10        799.56        862.74        88.47 o
   6  11  10       6749.13       6828.48       157.37 o
   7  11  10        474.79        482.46        78.05 o
   8  11  10         62.34        246.32        74.41 o
   9  11  10        421.52        485.77        81.22 o
  10  11  10        202.99        221.42        77.00 o
  11  11  10       1218.39       1393.78        98.33 o
  12  11  10          4.07         66.11        77.74 o
  13  11  10        914.20       1106.84        96.59 o
  14  11  10        191.23         10.96        78.75 o
  15  11  10       1356.88       1442.94       104.55 o
  16  11  10        307.24        282.22        95.90 o
  17  11  10        679.03        703.38       105.19 o
  18  11  10          0.63        -89.98        99.09 o
  19  11  10       2487.16       2733.14       160.36 o
  20  11  10         96.56         19.52       112.73 o
  21  11  10         42.17        -86.15       114.61 o
  22  11  10        883.60        981.01       135.23 o
  23  11  10        178.91        214.49       126.47 o
  24  11  10        251.58        111.56       126.26 o
  25  11  10         50.13        -93.14       129.35 o
  26  11  10         25.80        -93.91       131.18 o
  27  11  10        954.95        997.12       155.68 o
  28  11  10        144.88         34.90       148.79 o
   0  12  10      11510.87      10860.85       325.62 o
   1  12  10        325.33        280.08        90.74 o
   2  12  10       8614.31       8334.57       203.56 o
   3  12  10         41.84         20.99        79.18 o
   4  12  10      22614.65      22552.07       328.05 o
   5  12  10         22.41        104.17        77.91 o
   6  12  10      10528.18      10364.38       201.48 o
   7  12  10        158.01        251.99        77.30 o
   8  12  10      13769.51      13644.58       228.64 o
   9  12  10         13.76         25.77        73.91 o
  10  12  10      16858.04      17152.40       265.51 o
  11  12  10       2962.60       3404.64       129.78 o
  12  12  10      21182.19      21343.37       306.89 o
  13  12  10         21.93        146.48        80.99 o
  14  12  10      12094.31      11610.72       219.20 o
  15  12  10         42.44        205.24        92.70 o
  16  12  10      17451.78      17889.77       301.78 o
  17  12  10         78.55        492.91       125.86 o
  18  12  10      20789.42      21043.30       364.03 o
  19  12  10        152.08        606.86       122.58 o
  20  12  10      11930.78      12109.80       278.45 o
  21  12  10        182.20        238.09       120.81 o
  22  12  10       9271.22       9046.16       281.31 o
  23  12  10         36.85        230.37       136.70 o
  24  12  10       9934.67       9780.48       279.62 o
  25  12  10        249.75        238.12       152.22 o
  26  12  10       9295.87       9380.15       299.62 o
  27  12  10        199.25         14.48       155.30 o
   0  13  10       9007.64       8489.80       299.40 o
   1  13  10        126.50        132.65        89.14 o
   2  13  10        327.70        353.49        96.83 o
   3  13  10       1491.92       1425.38       118.63 o
   4  13  10        731.94        464.18        91.35 o
   5  13  10        466.06        365.63        86.43 o
   6  13  10          3.90        -45.36        76.37 o
   7  13  10       1242.30       1204.89       103.88 o
   8  13  10         22.66        -76.50        76.50 o
   9  13  10         72.76         47.50        76.45 o
  10  13  10         21.58        -12.28        76.74 o
  11  13  10       1307.87       1057.09        98.35 o
  12  13  10        400.13        584.65        95.11 o
  13  13  10        239.49        251.06        94.13 o
  14  13  10         65.18         25.17        98.89 o
  15  13  10        925.53        547.15       115.73 o
  16  13  10        211.51        145.62       109.09 o
  17  13  10        117.46         -4.74       117.20 o
  18  13  10        241.67         52.73       123.70 o
  19  13  10        179.14         92.21       132.18 o
  20  13  10        376.00        -44.36       129.08 o
  21  13  10        742.37        454.73       144.53 o
  22  13  10        362.21        393.42       147.86 o
  23  13  10        272.03        -37.50       142.49 o
  24  13  10        108.28        235.29       155.09 o
  25  13  10         34.24        134.04       152.66 o
   0  14  10       6081.84       6260.65       272.05 o
   1  14  10       2143.09       2417.03       142.54 o
   2  14  10      14934.70      14782.52       287.59 o
   3  14  10         15.85        -21.61        90.34 o
   4  14  10       4789.26       4725.67       176.41 o
   5  14  10       1162.25        954.75       115.91 o
   6  14  10       8223.99       8376.51       220.57 o
   7  14  10        449.03        584.74       108.99 o
   8  14  10       5046.60       5285.88       192.12 o
   9  14  10        190.07        281.12       101.03 o
  10  14  10       8392.90       8055.13       219.68 o
  11  14  10        239.75        161.21       103.25 o
  12  14  10       4237.83       4481.78       185.91 o
  13  14  10         46.54         60.46       116.59 o
  14  14  10       3537.69       3526.05       185.83 o
  15  14  10          3.25         35.84       120.25 o
  16  14  10       4233.98       4015.42       224.95 o
  17  14  10         37.43         11.30       143.95 o
  18  14  10       7797.02       7545.45       285.58 o
  19  14  10        103.98        217.32       151.48 o
  20  14  10       6525.62       6477.99       281.09 o
  21  14  10        187.03         47.02       161.02 o
  22  14  10       5825.81       5463.98       274.84 o
  23  14  10        196.48        336.90       176.70 o
  24  14  10       8261.41       8036.35       324.59 o
   0  15  10       3799.53       3610.08       278.58 o
   1  15  10         84.65         49.88        99.71 o
   2  15  10       1450.91       1144.01       125.79 o
   3  15  10          9.60        -63.42        97.05 o
   4  15  10       1429.23       1045.43       125.04 o
   5  15  10          3.09        -96.10        96.10 o
   6  15  10         40.15         56.13       106.45 o
   7  15  10        300.76        330.05       107.17 o
   8  15  10         44.17          9.58       100.90 o
   9  15  10        379.01        349.31       108.31 o
  10  15  10        251.30        181.19       107.91 o
  11  15  10          4.91       -115.50       115.50 o
  12  15  10        441.63        219.77       124.29 o
  13  15  10        436.39        348.31       132.67 o
  14  15  10         56.60          4.22       127.36 o
  15  15  10         78.70       -137.54       137.54 o
  16  15  10         43.18        -39.08       144.87 o
  17  15  10        738.46        606.75       162.50 o
  18  15  10         12.83       -110.44       148.05 o
  19  15  10        340.54        138.53       162.88 o
  20  15  10          1.52        -96.43       154.48 o
  21  15  10        277.05        273.69       180.36 o
  22  15  10          1.38       -175.87       175.87 o
   0  16  10       8979.07       9453.99       350.54 o
   1  16  10        606.14        603.68       130.18 o
   2  16  10       9259.75       9643.80       250.98 o
   3  16  10        291.75        355.05       118.44 o
   4  16  10       6642.16       6274.92       211.47 o
   5  16  10         27.02         76.29       108.74 o
   6  16  10      10790.24      12014.64       280.09 o
   7  16  10        219.08         80.26       111.31 o
   8  16  10       6382.68       6232.47       213.44 o
   9  16  10        115.67        213.61       114.40 o
  10  16  10       9261.13       9095.57       274.86 o
  11  16  10       2101.96       2337.34       174.47 o
  12  16  10       4765.02       4504.76       216.45 o
  13  16  10        112.18        287.61       143.87 o
  14  16  10       7857.45       7711.46       298.67 o
  15  16  10          3.41        -58.99       152.10 o
  16  16  10       3821.10       3165.54       232.05 o
  17  16  10        258.96        219.40       165.40 o
  18  16  10       4932.86       4847.33       266.29 o
  19  16  10        493.38        310.41       180.49 o
  20  16  10       5758.54       5988.93       298.16 o
   0  17  10        283.53        360.46       178.60 o
   1  17  10        163.29         71.77       115.84 o
   2  17  10       1172.24       1112.78       141.08 o
   3  17  10        509.14        454.50       127.16 o
   4  17  10       1071.44       1044.82       138.77 o
   5  17  10         15.67        185.59       119.72 o
   6  17  10        440.12        563.43       129.28 o
   7  17  10        309.80        294.06       122.89 o
   8  17  10        621.87        383.14       131.03 o
   9  17  10          8.23        218.21       136.07 o
  10  17  10         13.21        -58.34       130.86 o
  11  17  10        138.37        112.06       139.63 o
  12  17  10       2194.64       1825.97       184.99 o
  13  17  10        663.86        474.84       171.99 o
  14  17  10        125.22        122.16       160.78 o
  15  17  10        235.45        -75.09       160.15 o
  16  17  10        120.59        187.36       167.97 o
  17  17  10         12.57       -166.38       166.38 o
   0  18  10      28773.53      28015.70       663.44 o
   1  18  10        233.50        498.16       137.09 o
   2  18  10      16559.13      17153.67       354.65 o
   3  18  10         25.01        411.62       133.23 o
   4  18  10      20754.47      21663.32       403.67 o
   5  18  10         61.75        232.88       130.47 o
   6  18  10      17183.76      18321.33       385.53 o
   7  18  10        262.82        680.01       158.08 o
   8  18  10      21691.14      22446.36       450.28 o
   9  18  10        187.37        563.34       154.88 o
  10  18  10      16588.44      17166.61       394.60 o
  11  18  10        371.59        407.00       171.81 o
  12  18  10      15962.74      16268.00       430.16 o
  13  18  10         29.09        214.64       177.06 o
  14  18  10      12424.28      13354.82       401.48 o
   0  19  10         12.02         58.96       191.86 o
   1  19  10         61.61         88.10       132.40 o
   2  19  10         47.97        -44.46       133.72 o
   3  19  10          2.49        102.17       134.56 o
   4  19  10        626.30        342.20       138.74 o
   5  19  10        111.18       -143.42       143.42 o
   6  19  10         51.57        -80.59       147.27 o
   7  19  10        133.96        107.92       146.74 o
   8  19  10        342.54        353.82       160.69 o
   9  19  10        991.85        877.91       176.97 o
  10  19  10        363.15        371.53       229.46 o
   1   1  11      43172.84      41347.34       342.66 o
   2   1  11       1934.88       2091.36        69.17 o
   3   1  11     109452.75     102609.91       783.03 o
   4   1  11       2290.48       2216.47        50.19 o
   5   1  11      14608.22      13908.74       134.80 o
   6   1  11      16496.92      16744.49       161.62 o
   7   1  11      99431.31      95352.76       722.04 o
   8   1  11       8283.56       8758.76       109.27 o
   9   1  11      41809.54      40917.07       326.91 o
  10   1  11        823.93       1096.80        46.80 o
  11   1  11      50443.89      50265.90       422.24 o
  12   1  11       5233.15       5703.51        91.97 o
  13   1  11      31928.30      31975.96       284.36 o
  14   1  11       7871.64       7819.31       140.86 o
  15   1  11      12895.85      12752.26       186.90 o
  16   1  11       2079.59       2261.69        95.18 o
  17   1  11      35422.35      35426.02       406.17 o
  18   1  11        674.34        696.20        78.36 o
  19   1  11      23110.46      22514.04       296.20 o
  20   1  11       1439.81       1496.45        94.93 o
  21   1  11      14059.81      14387.57       227.30 o
  22   1  11          5.40         79.72        76.01 o
  23   1  11      10372.08      10253.51       210.45 o
  24   1  11        446.15        611.74       100.54 o
  25   1  11      15389.45      15956.05       294.94 o
  26   1  11       1920.31       1859.03       151.44 o
  27   1  11       4547.09       4500.03       197.45 o
  28   1  11         34.92       -125.01       137.11 o
  29   1  11      12494.65      12673.80       348.51 o
  30   1  11        266.93        695.87       168.13 o
  31   1  11       5077.89       5516.32       274.33 o
  32   1  11         30.07        192.67       171.84 o
  33   1  11       2895.91       2745.35       233.55 o
   1   2  11       7717.29       7254.36        82.29 o
   2   2  11        798.43        664.11        34.96 o
   3   2  11       6188.44       5728.15        76.58 o
   4   2  11         97.13         81.55        29.25 o
   5   2  11       3738.70       3729.51        66.97 o
   6   2  11      12048.03      11340.60       124.87 o
   7   2  11        507.01        436.28        39.27 o
   8   2  11       2238.00       2112.50        56.80 o
   9   2  11         25.65        -32.30        32.30 o
  10   2  11        879.46       1084.08        48.51 o
  11   2  11       4681.58       4929.81        92.48 o
  12   2  11         95.52         18.40        40.41 o
  13   2  11        219.96        277.10        47.63 o
  14   2  11        883.70        775.20        61.46 o
  15   2  11        492.68        465.11        70.54 o
  16   2  11        268.45        310.56        69.26 o
  17   2  11       5185.78       4993.40       129.55 o
  18   2  11       1374.67       1313.62        88.60 o
  19   2  11        605.42        698.34        81.68 o
  20   2  11       1370.03       1664.06        96.99 o
  21   2  11        402.00        274.83        79.02 o
  22   2  11        557.64        405.36        83.68 o
  23   2  11       4653.88       4825.63       155.42 o
  24   2  11       2664.35       3066.25       147.80 o
  25   2  11        266.31        287.44       106.61 o
  26   2  11         18.49          7.86       118.03 o
  27   2  11       1353.59       1112.10       147.96 o
  28   2  11         70.46       -124.77       124.77 o
  29   2  11         13.56       -141.11       141.11 o
  30   2  11        250.02       -106.37       153.20 o
  31   2  11       6607.37       6629.88       286.09 o
  32   2  11        152.17        315.46       178.33 o
  33   2  11        457.05        106.62       184.01 o
   1   3  11      22465.52      21665.43       195.02 o
   2   3  11       7607.33       7649.16        98.00 o
   3   3  11      49522.99      47824.08       390.57 o
   4   3  11         28.86        300.70        41.72 o
   5   3  11      12805.58      12664.23       137.95 o
   6   3  11        260.97        495.63        40.86 o
   7   3  11      23184.86      22830.18       212.45 o
   8   3  11       1851.57       2250.10        55.42 o
   9   3  11      28846.09      28562.69       246.97 o
  10   3  11       1546.65       1641.41        55.08 o
  11   3  11       8389.59       8109.59       105.38 o
  12   3  11       2162.89       2152.36        62.23 o
  13   3  11      29971.91      29802.13       300.25 o
  14   3  11       2280.01       2347.01        87.53 o
  15   3  11      23763.04      23287.00       300.93 o
  16   3  11       2220.94       2459.94       112.91 o
  17   3  11      26038.88      25516.28       319.77 o
  18   3  11        352.66        353.29        72.57 o
  19   3  11      12844.66      13386.50       214.37 o
  20   3  11       1683.69       1676.46       102.06 o
  21   3  11      10536.01      10370.41       199.01 o
  22   3  11       2881.96       2615.02       126.02 o
  23   3  11      18782.34      18636.90       308.19 o
  24   3  11          2.02         75.74        99.95 o
  25   3  11      12073.69      11666.93       257.38 o
  26   3  11        114.94        187.33       121.65 o
  27   3  11      10974.76      10866.05       283.80 o
  28   3  11        166.29        184.54       130.13 o
  29   3  11      13060.06      12970.53       320.86 o
  30   3  11         99.60        100.70       157.62 o
  31   3  11       6686.62       6924.63       290.66 o
  32   3  11         11.12        107.81       171.59 o
   1   4  11       2179.60       2067.08        56.90 o
   2   4  11       1079.82       1044.03        49.39 o
   3   4  11      21002.04      20587.04       203.86 o
   4   4  11       1052.51       1089.93        49.19 o
   5   4  11         27.48        -14.15        36.22 o
   6   4  11       4868.61       5123.95        87.53 o
   7   4  11        974.30        873.92        46.56 o
   8   4  11        838.88        903.43        46.19 o
   9   4  11        834.56        638.64        62.62 o
  10   4  11        243.54        245.02        41.36 o
  11   4  11       9590.75       9185.86       118.90 o
  12   4  11        877.15        875.70        57.19 o
  13   4  11          9.73         23.19        45.91 o
  14   4  11        364.13        337.19        70.54 o
  15   4  11       1419.07       1328.33        87.42 o
  16   4  11         32.05          5.25        70.77 o
  17   4  11       2963.56       2654.05       113.54 o
  18   4  11        837.07        781.93        91.78 o
  19   4  11         16.37        -67.35        77.08 o
  20   4  11        906.28        850.59        95.21 o
  21   4  11          4.98         67.70        85.03 o
  22   4  11          3.55        -93.49        93.49 o
  23   4  11        880.74        606.24       111.53 o
  24   4  11        215.61        171.72       105.18 o
  25   4  11       1313.39       1254.06       130.97 o
  26   4  11         80.61         14.21       111.70 o
  27   4  11         14.65         13.12       126.46 o
  28   4  11         64.65         73.15       136.38 o
  29   4  11         60.33         -6.96       139.50 o
  30   4  11         44.92         21.78       156.28 o
  31   4  11       2598.76       2478.37       219.66 o
  32   4  11         43.47       -123.36       178.47 o
   1   5  11       8168.58       9054.56       121.21 o
   2   5  11          0.26        -38.38        38.38 o
   3   5  11      24825.17      24572.80       243.57 o
   4   5  11       1081.37       1023.80        54.20 o
   5   5  11       4017.73       4338.43        80.84 o
   6   5  11         33.11        120.95        36.06 o
   7   5  11      14833.90      14971.81       164.72 o
   8   5  11       1678.65       1625.31        56.36 o
   9   5  11       4064.95       3805.90        77.09 o
  10   5  11       1418.27       1559.23        58.95 o
  11   5  11      10053.73      10110.89       147.27 o
  12   5  11        704.95        732.65        60.89 o
  13   5  11      34022.46      32374.96       359.85 o
  14   5  11        298.35        438.84        70.58 o
  15   5  11      14623.92      15252.82       228.02 o
  16   5  11       4258.49       4107.77       122.25 o
  17   5  11       5580.92       5291.62       141.71 o
  18   5  11         44.58         33.39        76.47 o
  19   5  11      16635.98      16876.69       268.73 o
  20   5  11       2229.23       2439.48       120.80 o
  21   5  11      20400.39      20524.05       337.14 o
  22   5  11        292.22        465.65       105.43 o
  23   5  11      19931.79      19606.71       336.50 o
  24   5  11        214.42        444.88       112.15 o
  25   5  11      14480.56      15004.24       393.90 o
  26   5  11        112.33        180.36       118.29 o
  27   5  11       9173.33       8919.04       252.54 o
  28   5  11          1.00        272.36       141.41 o
  29   5  11      15034.81      14759.53       450.99 o
  30   5  11        123.87        159.52       147.86 o
  31   5  11       9460.79       9371.89       328.33 o
  32   5  11         61.61        155.32       185.62 o
   1   6  11          2.36         74.70        42.02 o
   2   6  11       3313.91       3221.11        78.73 o
   3   6  11       7163.50       7057.80       112.81 o
   4   6  11       2278.57       2107.09        60.02 o
   5   6  11        113.92         58.31        35.64 o
   6   6  11        350.99        324.83        39.74 o
   7   6  11       2833.78       2841.93        71.61 o
   8   6  11       4855.09       5016.15        97.46 o
   9   6  11          0.81        259.13        48.88 o
  10   6  11          1.84        -47.73        47.73 o
  11   6  11         74.16        194.84        66.00 o
  12   6  11        247.45        101.39        67.19 o
  13   6  11          9.26        -63.18        63.18 o
  14   6  11        275.11        186.95        71.60 o
  15   6  11       4503.94       4681.31       135.91 o
  16   6  11        563.06        529.79        86.35 o
  17   6  11        414.80        286.83        86.46 o
  18   6  11       4072.10       3916.36       147.74 o
  19   6  11        537.52        439.46       103.42 o
  20   6  11       2886.30       3145.96       151.06 o
  21   6  11        258.38        239.60       110.10 o
  22   6  11       2149.67       2090.04       146.85 o
  23   6  11        155.31         63.10       110.91 o
  24   6  11         25.57       -110.82       110.82 o
  25   6  11        181.14        -64.43       115.93 o
  26   6  11        555.04        376.64       129.08 o
  27   6  11        459.05        424.44       133.22 o
  28   6  11        427.49        202.39       149.43 o
  29   6  11        527.09        372.38       163.62 o
  30   6  11        283.58        145.53       158.55 o
  31   6  11         11.80         -6.62       162.07 o
   1   7  11      15769.20      16257.20       172.30 o
   2   7  11        865.88        843.14        56.66 o
   3   7  11      23770.82      24066.33       232.13 o
   4   7  11       4178.54       4396.98        95.59 o
   5   7  11      24423.79      24296.82       245.48 o
   6   7  11       3907.88       3882.79        94.44 o
   7   7  11      32811.51      32869.98       342.57 o
   8   7  11        184.36        234.54        53.45 o
   9   7  11      41640.40      40867.94       456.22 o
  10   7  11        697.89        857.75        80.39 o
  11   7  11       9604.37       9607.03       176.96 o
  12   7  11         55.66         83.22        67.12 o
  13   7  11      25996.71      25335.29       324.23 o
  14   7  11        711.25        669.53        81.46 o
  15   7  11      18336.70      18558.64       268.61 o
  16   7  11       2587.79       2718.45       117.77 o
  17   7  11      12528.34      12420.11       230.55 o
  18   7  11        132.55        228.87        89.40 o
  19   7  11      26063.35      26832.33       388.47 o
  20   7  11        155.16        309.86       102.88 o
  21   7  11       6136.69       5765.30       187.09 o
  22   7  11         82.85        117.21       104.80 o
  23   7  11      12801.21      12908.63       285.73 o
  24   7  11       2028.69       2010.06       147.89 o
  25   7  11       6915.36       6820.37       217.80 o
  26   7  11          0.41        -77.16       116.14 o
  27   7  11       4895.27       4977.38       205.02 o
  28   7  11        195.55        109.38       135.37 o
  29   7  11       8823.79       8806.65       285.81 o
  30   7  11         10.48        -63.86       155.80 o
  31   7  11       3285.99       2872.77       223.03 o
   1   8  11        387.55        312.70        52.86 o
   2   8  11       3685.86       3405.53        94.05 o
   3   8  11          9.38         26.32        48.04 o
   4   8  11        972.33       1277.97        71.87 o
   5   8  11        444.89        260.10        67.00 o
   6   8  11         92.83        138.74        65.29 o
   7   8  11        154.03        265.76        69.55 o
   8   8  11        604.34        719.32        78.27 o
   9   8  11        294.59        306.35        71.22 o
  10   8  11        894.71        787.99        80.83 o
  11   8  11        105.76        -12.55        68.09 o
  12   8  11         39.19         -2.84        68.83 o
  13   8  11        595.99        600.79        81.80 o
  14   8  11        115.85        303.44        77.88 o
  15   8  11       1053.98       1287.41        96.72 o
  16   8  11          0.32          1.73        76.80 o
  17   8  11       1501.63       1418.33       110.91 o
  18   8  11         27.71        342.20        93.62 o
  19   8  11         19.39         79.65        90.61 o
  20   8  11        657.25        390.73       102.09 o
  21   8  11       3980.84       3817.96       167.90 o
  22   8  11        668.02        381.33       116.36 o
  23   8  11        431.03        357.95       120.37 o
  24   8  11         11.02       -111.98       111.98 o
  25   8  11       1217.11        982.81       139.76 o
  26   8  11       1313.81       1070.17       143.55 o
  27   8  11         65.63          1.77       127.83 o
  28   8  11        965.03        571.09       145.33 o
  29   8  11       2967.85       2689.11       201.63 o
  30   8  11         11.36        -55.09       159.80 o
   1   9  11      36197.25      34978.20       431.38 o
   2   9  11        186.42        270.19        77.09 o
   3   9  11      52943.43      50657.80       563.10 o
   4   9  11       2162.05       2540.18       106.44 o
   5   9  11      55968.49      53893.63       578.37 o
   6   9  11       2557.85       2452.68       105.57 o
   7   9  11      20941.19      20123.00       279.79 o
   8   9  11       5510.28       5646.31       152.13 o
   9   9  11      57473.29      55616.15       598.84 o
  10   9  11        123.05        477.91        80.51 o
  11   9  11      22168.61      21866.74       299.59 o
  12   9  11          0.29         75.65        73.40 o
  13   9  11      32513.73      32064.01       394.81 o
  14   9  11       1580.64       2182.31       112.57 o
  15   9  11      18751.43      18985.33       279.96 o
  16   9  11       1544.09       1514.53       104.72 o
  17   9  11      18284.96      18270.99       286.74 o
  18   9  11       3360.55       3601.14       146.98 o
  19   9  11      20997.33      20633.10       325.90 o
  20   9  11        463.06        621.08       114.63 o
  21   9  11       4996.75       4847.42       186.17 o
  22   9  11       2766.84       3030.40       165.54 o
  23   9  11      20089.76      19902.81       360.07 o
  24   9  11          7.33         69.19       118.09 o
  25   9  11       5164.13       5609.67       218.27 o
  26   9  11        128.75         -3.87       127.73 o
  27   9  11       5627.87       5792.01       224.23 o
  28   9  11         72.37        -23.60       132.99 o
  29   9  11       6995.16       7056.70       329.10 o
   1  10  11         72.74         96.88        75.62 o
   2  10  11        109.39        112.13        73.23 o
   3  10  11        412.48        323.55        77.95 o
   4  10  11        570.12        773.02        84.07 o
   5  10  11        847.99        789.41        83.77 o
   6  10  11         66.84        111.35        71.49 o
   7  10  11        424.08        387.87        77.32 o
   8  10  11       2125.13       1995.88       104.67 o
   9  10  11          7.32         79.71        74.41 o
  10  10  11        156.21        458.61        82.05 o
  11  10  11         51.32          2.10        73.79 o
  12  10  11         21.74         33.03        76.53 o
  13  10  11          0.76        -67.93        74.21 o
  14  10  11         29.16        -75.36        75.36 o
  15  10  11         51.58        -77.03        80.56 o
  16  10  11        248.02        186.60        84.82 o
  17  10  11        194.86        110.76        83.66 o
  18  10  11       1391.95       1353.68       118.40 o
  19  10  11       2016.54       2328.76       146.92 o
  20  10  11          1.06        -58.39       106.94 o
  21  10  11         15.88        -69.02       108.72 o
  22  10  11       1609.69       1573.66       145.33 o
  23  10  11        101.61        -27.03       117.94 o
  24  10  11        130.45         79.74       123.38 o
  25  10  11         34.44         64.76       128.98 o
  26  10  11         12.20       -131.49       131.49 o
  27  10  11        244.46        122.34       143.08 o
  28  10  11         91.19        -65.26       140.18 o
   1  11  11      39178.72      37176.19       497.48 o
   2  11  11          0.33         21.34        80.54 o
   3  11  11      35548.98      35133.82       446.63 o
   4  11  11        658.94       1004.27       119.89 o
   5  11  11      23162.27      23411.93       324.47 o
   6  11  11       4001.51       4303.34       135.21 o
   7  11  11      15410.90      15297.88       243.21 o
   8  11  11       3664.85       3952.05       132.07 o
   9  11  11      32958.89      33380.06       411.17 o
  10  11  11        622.30        687.37        89.05 o
  11  11  11      25285.16      25028.83       338.90 o
  12  11  11        858.03       1177.63        99.20 o
  13  11  11      19185.23      18630.84       282.95 o
  14  11  11        281.38        228.54        84.06 o
  15  11  11      11267.17      11461.99       220.36 o
  16  11  11       3763.56       3850.13       146.99 o
  17  11  11      21818.51      22257.88       345.75 o
  18  11  11       2226.87       2149.89       147.89 o
  19  11  11      16784.72      17264.56       327.52 o
  20  11  11        541.67        422.28       120.21 o
  21  11  11       6188.68       5824.62       209.19 o
  22  11  11        157.19        209.33       123.60 o
  23  11  11      13541.16      14519.77       316.61 o
  24  11  11        846.50       1062.14       146.74 o
  25  11  11      11029.88      11032.04       290.29 o
  26  11  11       2671.87       2949.70       186.02 o
  27  11  11       6703.25       6721.79       255.01 o
   1  12  11         90.47         78.86        85.65 o
   2  12  11       1605.86       1723.22       120.01 o
   3  12  11        740.17        728.09        95.25 o
   4  12  11         12.23         60.47        78.69 o
   5  12  11        208.52        208.38        83.57 o
   6  12  11        385.49        239.31        83.81 o
   7  12  11         43.73         -3.10        77.02 o
   8  12  11        549.80        394.23        83.25 o
   9  12  11       2759.48       2952.21       124.41 o
  10  12  11          0.33         50.65        78.81 o
  11  12  11       1065.95       1217.40       101.66 o
  12  12  11       3136.23       3030.69       129.34 o
  13  12  11         58.78        236.21        84.18 o
  14  12  11         96.67        398.41        91.09 o
  15  12  11        914.50        922.73       112.22 o
  16  12  11        556.99        582.46       107.21 o
  17  12  11        532.92        529.03       118.36 o
  18  12  11        560.52        555.22       122.03 o
  19  12  11       2809.03       3046.87       169.51 o
  20  12  11         13.55        -63.88       114.69 o
  21  12  11         61.43        -19.16       119.11 o
  22  12  11        800.27        931.52       149.74 o
  23  12  11       1355.02       1003.37       154.85 o
  24  12  11        197.17        -13.08       144.22 o
  25  12  11       1050.30       1179.19       176.37 o
  26  12  11        582.70        383.97       169.18 o
   1  13  11       8244.01       8355.48       214.32 o
   2  13  11         45.90        204.65        96.01 o
   3  13  11      11692.59      12041.15       256.16 o
   4  13  11          0.63        122.47        89.23 o
   5  13  11       9568.39       9829.28       213.78 o
   6  13  11         25.04         29.84        84.54 o
   7  13  11      10032.21      10068.18       224.03 o
   8  13  11        555.41        416.20        90.69 o
   9  13  11      12455.74      12305.25       229.45 o
  10  13  11        161.12        288.64        87.78 o
  11  13  11       8698.83       9066.79       237.68 o
  12  13  11       2514.27       2614.54       131.90 o
  13  13  11      11654.62      11636.59       268.55 o
  14  13  11         28.96        -35.49       103.70 o
  15  13  11      14284.96      14589.14       298.37 o
  16  13  11         29.11        397.58       117.66 o
  17  13  11      11571.16      11390.35       294.28 o
  18  13  11        485.55        493.29       136.86 o
  19  13  11      14307.61      14259.84       338.47 o
  20  13  11        960.57        793.99       152.30 o
  21  13  11       5571.62       5426.66       234.76 o
  22  13  11        135.92         42.09       148.34 o
  23  13  11      10641.95      11250.05       319.38 o
  24  13  11        330.87        296.59       163.42 o
   1  14  11       1625.24       1504.29       128.03 o
   2  14  11        215.90        211.46       102.04 o
   3  14  11       1050.79       1091.48       120.86 o
   4  14  11        881.50        941.09       116.17 o
   5  14  11        657.95        735.74       114.20 o
   6  14  11         14.58        252.82       103.89 o
   7  14  11          1.86         42.42        98.75 o
   8  14  11         16.03        -89.13        98.83 o
   9  14  11       1892.48       1770.73       136.30 o
  10  14  11       1829.71       1659.01       135.11 o
  11  14  11        242.26        227.77       107.23 o
  12  14  11        118.82        -64.21       108.72 o
  13  14  11       2727.19       3004.31       180.05 o
  14  14  11          0.95        129.68       123.05 o
  15  14  11        363.97        320.49       133.28 o
  16  14  11        272.95        184.35       146.00 o
  17  14  11       1696.09       1711.74       185.31 o
  18  14  11         55.21         91.34       153.94 o
  19  14  11        277.97        144.97       154.03 o
  20  14  11        944.24        673.25       178.25 o
  21  14  11        278.71        337.28       167.74 o
  22  14  11        222.99         57.34       170.66 o
  23  14  11        206.23       -180.33       180.33 o
   1  15  11       5241.58       5470.20       195.06 o
   2  15  11        256.50        303.94       109.12 o
   3  15  11       5949.61       5420.05       195.60 o
   4  15  11          0.42        -52.39       102.60 o
   5  15  11       6586.88       6857.78       212.53 o
   6  15  11          2.14        -22.95       102.87 o
   7  15  11       9472.44       9523.87       248.22 o
   8  15  11          0.26          2.17       104.79 o
   9  15  11       7858.08       8215.32       232.61 o
  10  15  11         49.36        -15.19       107.75 o
  11  15  11       4289.66       4091.25       200.97 o
  12  15  11          2.52        166.51       128.11 o
  13  15  11       9860.90      10571.57       294.07 o
  14  15  11        328.26        548.33       151.30 o
  15  15  11       4896.10       4851.06       248.76 o
  16  15  11          6.22        274.95       159.67 o
  17  15  11       5636.80       5922.27       273.26 o
  18  15  11          1.94         35.52       158.06 o
  19  15  11       7462.92       6834.65       294.16 o
  20  15  11        366.87        773.02       184.58 o
  21  15  11       7862.88       8537.73       361.68 o
   1  16  11          0.42        -15.00       109.79 o
   2  16  11          7.72        -97.69       111.31 o
   3  16  11         29.25       -107.32       107.32 o
   4  16  11         93.85          4.54       113.56 o
   5  16  11        130.70        156.17       115.80 o
   6  16  11        240.06         69.54       115.65 o
   7  16  11        612.08        344.59       122.65 o
   8  16  11          0.02       -112.53       112.53 o
   9  16  11        539.33        477.78       124.99 o
  10  16  11       1441.97       1593.90       166.06 o
  11  16  11          5.24        -99.38       126.10 o
  12  16  11         67.32       -129.94       129.94 o
  13  16  11          0.36        -85.37       141.69 o
  14  16  11       1456.31       1558.94       191.83 o
  15  16  11          6.46       -155.02       155.02 o
  16  16  11         14.97         -4.98       159.26 o
  17  16  11       1409.47       1046.60       189.64 o
  18  16  11          0.04         35.82       169.51 o
  19  16  11         53.69        163.53       335.27 o
   1  17  11      17593.86      17160.13       346.94 o
   2  17  11         98.86        219.21       123.80 o
   3  17  11      14961.42      14673.77       324.28 o
   4  17  11          0.08        155.63       126.27 o
   5  17  11      12199.89      12308.65       298.39 o
   6  17  11         82.54        401.54       131.78 o
   7  17  11      19317.01      19821.92       378.26 o
   8  17  11        437.65        422.77       138.84 o
   9  17  11      10215.89      10988.66       312.29 o
  10  17  11         10.27        291.95       145.48 o
  11  17  11      11684.03      11508.13       321.49 o
  12  17  11         58.86         59.93       159.10 o
  13  17  11      10114.41      10439.74       389.90 o
  14  17  11         32.06       -162.53       162.53 o
  15  17  11       7398.95       7828.35       317.55 o
  16  17  11        120.45        341.05       185.73 o
   1  18  11         20.19         21.79       127.72 o
   2  18  11        232.52        186.05       130.24 o
   3  18  11          2.44        106.66       126.66 o
   4  18  11        169.64        156.76       130.50 o
   5  18  11          5.97         53.59       129.78 o
   6  18  11        191.43         50.49       138.25 o
   7  18  11          0.46        -29.45       141.29 o
   8  18  11        362.19        356.82       150.19 o
   9  18  11        481.19        553.90       158.73 o
  10  18  11         67.71        149.12       149.14 o
  11  18  11       1383.48       1112.58       199.25 o
  12  18  11         30.13        -40.09       176.77 o
   1  19  11      17821.83      18110.87       383.27 o
   2  19  11         48.64        347.08       146.01 o
   3  19  11      16710.73      16603.07       414.69 o
   4  19  11         25.95        409.09       149.93 o
   5  19  11      13411.18      13731.88       365.75 o
   6  19  11        233.37        783.12       172.20 o
   7  19  11      13208.93      14578.48       470.34 o
   0   0  12     177289.39     165307.22      2813.62 o
   1   0  12       3968.29       4381.55       156.76 o
   2   0  12      13122.82      14043.48       227.77 o
   3   0  12          0.04        204.37        55.72 o
   4   0  12     101914.41      97531.36      1124.05 o
   5   0  12       2120.05       2509.87        77.84 o
   6   0  12      55389.90      54097.43       576.61 o
   7   0  12       3474.96       3608.74        94.37 o
   8   0  12      35995.83      35047.66       435.32 o
   9   0  12       2865.52       3015.80       109.14 o
  10   0  12      41744.52      41901.11       551.49 o
  11   0  12       8562.05       9127.80       198.13 o
  12   0  12      36172.26      35668.62       669.84 o
  13   0  12       9000.77       9517.11       209.93 o
  14   0  12      23786.39      23899.38       402.93 o
  15   0  12        635.46        702.04       106.02 o
  16   0  12      13690.17      13833.48       303.58 o
  17   0  12        212.22        428.18       104.89 o
  18   0  12      23705.89      24562.35       447.61 o
  19   0  12       2271.90       2548.24       156.07 o
  20   0  12      22900.38      22806.40       435.74 o
  21   0  12       4525.33       4775.85       243.95 o
  22   0  12      18504.21      18820.67       439.65 o
  23   0  12        189.39        430.41       124.06 o
  24   0  12      10958.85      11600.92       357.14 o
  25   0  12        823.81       1044.74       175.61 o
  26   0  12       6752.92       6131.15       307.88 o
  27   0  12       2026.50       2149.72       337.87 o
  28   0  12       6869.17       6301.04       372.03 o
  29   0  12         74.56        243.88       213.50 o
  30   0  12       4165.19       3951.24       337.03 o
  31   0  12          7.34        366.46       251.68 o
  32   0  12      10794.68       9597.16       489.68 o
   0   1  12       6148.36       5943.55       141.09 o
   1   1  12        221.24        168.10        33.12 o
   2   1  12       2337.53       2575.84        61.07 o
   3   1  12       7250.51       7209.86       111.68 o
   4   1  12       1609.85       1609.54        52.01 o
   5   1  12        653.34        532.15        37.11 o
   6   1  12        293.78        334.59        37.53 o
   7   1  12         20.39        -32.98        32.98 o
   8   1  12        313.14        310.38        38.93 o
   9   1  12       2752.77       2821.34        72.54 o
  10   1  12       1193.43       1050.14        53.61 o
  11   1  12        270.60        107.16        40.52 o
  12   1  12         63.66        156.06        46.13 o
  13   1  12       1807.23       1758.99        76.30 o
  14   1  12         77.22        -31.68        62.15 o
  15   1  12         31.48         -3.34        66.33 o
  16   1  12         25.43        278.77        71.16 o
  17   1  12       2415.13       2671.00       105.69 o
  18   1  12       1675.56       1742.82        97.67 o
  19   1  12         25.71        -50.12        71.74 o
  20   1  12        340.18        165.98        78.43 o
  21   1  12        180.50        263.97        82.58 o
  22   1  12        748.41        680.06        92.61 o
  23   1  12        140.87        128.96        90.16 o
  24   1  12       2459.50       2520.82       132.91 o
  25   1  12        100.97        -55.58       114.47 o
  26   1  12       3134.61       3465.94       181.00 o
  27   1  12          8.98       -122.84       122.84 o
  28   1  12        342.49        160.02       150.30 o
  29   1  12          5.00       -145.18       145.18 o
  30   1  12        644.71        599.57       176.25 o
  31   1  12          6.91       -167.29       167.29 o
  32   1  12        429.24        -24.57       185.62 o
   0   2  12      18296.89      17029.71       213.29 o
   1   2  12       6237.45       5721.84        73.67 o
   2   2  12      19081.91      17553.50       159.92 o
   3   2  12        928.23        888.65        37.99 o
   4   2  12      32572.64      31135.07       266.27 o
   5   2  12        239.89        442.19        38.94 o
   6   2  12      52922.37      51327.19       413.82 o
   7   2  12         64.66        100.82        36.67 o
   8   2  12       8777.96       8561.00       110.99 o
   9   2  12         68.81        161.28        41.83 o
  10   2  12      36923.44      35399.69       318.21 o
  11   2  12       1030.77       1260.42        61.05 o
  12   2  12      25191.31      24558.55       261.21 o
  13   2  12        624.06       1087.37        68.20 o
  14   2  12      34412.82      34558.52       395.72 o
  15   2  12        219.04        470.78        72.98 o
  16   2  12      24027.42      23184.74       298.29 o
  17   2  12       1594.94       1829.35        96.10 o
  18   2  12      16415.57      16283.28       242.63 o
  19   2  12       2745.60       2895.98       114.74 o
  20   2  12      20924.18      21015.59       291.51 o
  21   2  12         14.27        223.70        79.96 o
  22   2  12      18630.50      19052.41       299.19 o
  23   2  12        527.30        929.72       105.22 o
  24   2  12      10635.01      10870.99       252.97 o
  25   2  12        594.99        863.90       124.98 o
  26   2  12      12262.99      12060.41       292.67 o
  27   2  12        279.60        376.09       133.21 o
  28   2  12       9642.88       9589.85       305.84 o
  29   2  12        484.20        481.72       162.69 o
  30   2  12       5292.03       5078.08       258.53 o
  31   2  12        163.79        321.03       174.71 o
  32   2  12       9243.71       8912.03       333.44 o
   0   3  12        114.36         44.94        44.55 o
   1   3  12       4880.04       4716.28        74.26 o
   2   3  12        946.51        922.70        41.74 o
   3   3  12       1099.84       1263.52        48.87 o
   4   3  12        560.38        532.57        39.94 o
   5   3  12       3599.38       3474.74        70.71 o
   6   3  12         71.49        -10.89        37.57 o
   7   3  12        623.45        679.90        45.77 o
   8   3  12        563.15        433.23        44.55 o
   9   3  12       8977.57       9246.44       122.25 o
  10   3  12      10678.29      10706.92       162.07 o
  11   3  12        815.49        612.32        51.30 o
  12   3  12       4214.77       3846.05        93.37 o
  13   3  12        277.89        288.58        63.90 o
  14   3  12        901.30        775.36        75.32 o
  15   3  12         46.12        -14.62        67.96 o
  16   3  12        137.43        -29.04        66.72 o
  17   3  12       2363.24       2635.81       107.79 o
  18   3  12       7726.34       7758.04       165.10 o
  19   3  12        251.35        163.26        76.83 o
  20   3  12        645.99        589.25        89.27 o
  21   3  12       4650.32       4770.48       147.42 o
  22   3  12          0.22        -16.16        87.81 o
  23   3  12        656.77        631.12       111.17 o
  24   3  12       9386.46       9605.54       235.94 o
  25   3  12         45.00         93.81       108.09 o
  26   3  12       1048.59        964.58       145.07 o
  27   3  12         36.59          7.85       127.68 o
  28   3  12       2313.92       2141.38       176.91 o
  29   3  12        354.81        248.17       150.02 o
  30   3  12        351.38        109.34       165.55 o
  31   3  12        601.19        931.80       192.38 o
  32   3  12       2456.66       2552.75       249.49 o
   0   4  12      30738.42      29918.42       384.55 o
   1   4  12        931.87        926.13        49.14 o
   2   4  12      38498.71      37354.99       337.94 o
   3   4  12          6.37        268.18        47.98 o
   4   4  12      32201.23      31960.63       293.52 o
   5   4  12        528.47        530.91        52.46 o
   6   4  12      23363.41      23064.55       225.62 o
   7   4  12        284.10        500.12        48.94 o
   8   4  12       9692.51       9809.47       133.68 o
   9   4  12       1037.96        998.83        56.85 o
  10   4  12      53360.52      51618.62       459.79 o
  11   4  12        870.78       1005.70        65.40 o
  12   4  12      20035.29      19420.58       244.21 o
  13   4  12       2073.18       2079.41        92.55 o
  14   4  12      22200.11      22165.46       291.18 o
  15   4  12        250.22        498.73        79.46 o
  16   4  12      34486.85      33649.93       421.28 o
  17   4  12       5372.98       5458.81       153.59 o
  18   4  12      20959.60      20701.39       304.09 o
  19   4  12        896.63       1310.27       103.78 o
  20   4  12      12207.46      11985.17       228.04 o
  21   4  12       1023.03       1007.95       103.76 o
  22   4  12      11802.26      11553.90       249.57 o
  23   4  12        321.40        509.01       112.89 o
  24   4  12      15059.72      15094.35       296.11 o
  25   4  12        850.61       1066.28       131.67 o
  26   4  12      21403.83      22878.88       387.07 o
  27   4  12        198.22        289.84       135.20 o
  28   4  12      10425.62      10538.71       293.59 o
  29   4  12        590.84        540.05       153.76 o
  30   4  12       7532.59       7432.70       297.13 o
  31   4  12        301.69        201.52       180.33 o
   0   5  12      15146.63      14433.50       229.32 o
   1   5  12        416.87        242.34        44.41 o
   2   5  12       3713.62       3708.72        80.55 o
   3   5  12       5370.90       5391.48        96.24 o
   4   5  12      18684.99      17912.70       196.42 o
   5   5  12      13129.99      12955.57       159.92 o
   6   5  12       6682.85       6378.21       108.63 o
   7   5  12        563.99        482.13        50.94 o
   8   5  12       1286.04       1119.12        63.29 o
   9   5  12        221.04        143.11        45.77 o
  10   5  12       3600.42       3794.07        97.82 o
  11   5  12        292.49        213.92        64.67 o
  12   5  12        709.80        598.66        73.43 o
  13   5  12       1728.89       1973.02        95.02 o
  14   5  12        768.26        696.81        78.30 o
  15   5  12         15.64        -12.79        69.99 o
  16   5  12        445.33        236.73        78.95 o
  17   5  12       1415.83       1249.92        97.47 o
  18   5  12       6097.51       5947.10       163.54 o
  19   5  12        325.44        214.83        87.96 o
  20   5  12        277.52        135.75        88.75 o
  21   5  12         11.71        -96.44        96.44 o
  22   5  12       2943.76       2900.09       153.41 o
  23   5  12         59.38        -91.61       104.30 o
  24   5  12        730.78        712.09       125.01 o
  25   5  12        202.75          8.35       114.94 o
  26   5  12        875.27        727.44       131.22 o
  27   5  12          0.02        -51.21       124.89 o
  28   5  12          0.14       -136.65       136.65 o
  29   5  12         65.58         16.67       145.95 o
  30   5  12         45.87       -149.79       149.79 o
  31   5  12         41.14         72.14       185.76 o
   0   6  12      31643.01      30959.31       440.41 o
   1   6  12        961.10        961.49        59.25 o
   2   6  12      25427.52      24750.47       253.33 o
   3   6  12        792.06        823.66        58.27 o
   4   6  12      36052.30      35472.27       336.67 o
   5   6  12       2220.43       2320.34        74.45 o
   6   6  12      21867.66      21929.94       245.86 o
   7   6  12        647.66        563.18        65.58 o
   8   6  12      22434.67      21322.44       252.22 o
   9   6  12        324.75        400.11        69.92 o
  10   6  12      57628.18      56031.85       594.60 o
  11   6  12       1156.80       1190.26        86.14 o
  12   6  12      16061.87      16085.33       239.28 o
  13   6  12        329.82        388.17        75.32 o
  14   6  12       7469.64       7345.47       161.73 o
  15   6  12        542.55        509.78        84.24 o
  16   6  12      21498.67      21028.19       311.67 o
  17   6  12        358.03        608.91        93.40 o
  18   6  12      21449.21      22216.42       350.29 o
  19   6  12        743.65        539.67       108.71 o
  20   6  12      12209.29      12231.88       275.31 o
  21   6  12       1049.64       1181.02       131.97 o
  22   6  12      14893.45      14834.55       304.53 o
  23   6  12       2072.30       1895.74       147.30 o
  24   6  12      13009.69      13766.43       356.34 o
  25   6  12         11.87        162.89       123.64 o
  26   6  12      14689.84      14496.37       317.49 o
  27   6  12        120.64       -122.51       126.84 o
  28   6  12       8082.18       8299.89       346.00 o
  29   6  12         10.64         28.20       152.09 o
  30   6  12       6741.48       6938.62       282.64 o
   0   7  12        390.75        467.10        93.25 o
   1   7  12       6869.19       6709.79       117.49 o
   2   7  12         48.93         -9.61        46.28 o
   3   7  12       2480.78       2472.58        80.41 o
   4   7  12       1715.97       1568.79        68.65 o
   5   7  12        475.38        450.72        60.14 o
   6   7  12        534.85        510.23        70.85 o
   7   7  12        924.08        892.21        80.39 o
   8   7  12       1161.50       1188.41        85.21 o
   9   7  12       1303.48       1141.66        85.44 o
  10   7  12         55.93        -13.17        67.61 o
  11   7  12       1331.44       1591.70        93.44 o
  12   7  12         61.57        -66.69        66.69 o
  13   7  12        142.03        183.72        74.67 o
  14   7  12        241.80        277.84        78.19 o
  15   7  12       1155.12       1250.76        96.94 o
  16   7  12       3583.65       3577.37       134.51 o
  17   7  12         96.25        -82.82        82.82 o
  18   7  12        886.82        864.85       103.52 o
  19   7  12       2261.55       2153.09       132.72 o
  20   7  12       2038.17       1982.13       135.62 o
  21   7  12        742.89        771.92       120.86 o
  22   7  12       5599.06       5383.77       197.86 o
  23   7  12        246.54        110.41       114.34 o
  24   7  12         12.62       -109.69       109.69 o
  25   7  12         11.71         34.84       118.64 o
  26   7  12       1175.14       1103.62       144.59 o
  27   7  12        250.91        135.32       131.48 o
  28   7  12       1292.66        947.30       156.90 o
  29   7  12        459.28        379.70       162.41 o
  30   7  12       1612.93       1426.14       193.82 o
   0   8  12      58362.78      56438.37       891.47 o
   1   8  12       1444.52       1653.88        98.22 o
   2   8  12      31779.87      31221.39       383.47 o
   3   8  12        224.30        252.56        72.08 o
   4   8  12      29279.54      28296.97       349.27 o
   5   8  12       1282.03       1432.70        90.79 o
   6   8  12      33783.39      32453.91       388.27 o
   7   8  12          7.25        305.67        74.06 o
   8   8  12      46928.62      46626.21       517.91 o
   9   8  12       6692.60       6885.23       156.49 o
  10   8  12      20220.03      19514.67       276.06 o
  11   8  12        101.81        260.48        75.42 o
  12   8  12      30439.14      29978.01       375.03 o
  13   8  12         14.03        107.24        75.07 o
  14   8  12       7982.38       7769.37       172.58 o
  15   8  12       2872.41       2810.50       121.32 o
  16   8  12      35370.23      34844.49       427.89 o
  17   8  12        391.00        655.51        98.68 o
  18   8  12      11656.08      12323.73       256.85 o
  19   8  12          3.03        380.28       100.22 o
  20   8  12      23043.30      23489.84       371.52 o
  21   8  12        869.37       1100.85       128.94 o
  22   8  12       9736.51       9958.71       249.29 o
  23   8  12          4.99         43.06       110.90 o
  24   8  12       3850.23       3929.13       190.46 o
  25   8  12       1191.29       1061.23       143.15 o
  26   8  12      12077.30      13134.70       392.72 o
  27   8  12         25.02        248.36       139.18 o
  28   8  12       7277.66       7570.17       250.43 o
  29   8  12        188.00        -55.40       159.28 o
   0   9  12       1438.53       1398.32       143.26 o
   1   9  12       1854.31       1913.88       106.85 o
   2   9  12        174.90         52.78        72.08 o
   3   9  12       1492.82       1611.78        98.14 o
   4   9  12         58.73        -17.11        65.54 o
   5   9  12        758.54        785.96        82.68 o
   6   9  12         53.50        113.06        70.84 o
   7   9  12         11.08        -44.80        68.20 o
   8   9  12        594.96        642.24        83.33 o
   9   9  12          6.91         63.08        73.23 o
  10   9  12        327.31        242.35        77.91 o
[truncated: 179,028 more chars]
